# Supplementary material for: Poly[μ2-aqua-(μ3-2,5-dichloro­benzene­sulfonato)sodium]
Source: Acta Crystallogr Sect E Struct Rep Online. 2010 May 22;66(Pt 6):m699. doi: 10.1107/S1600536810018118 (PMC2979400; doi:10.1107/S1600536810018118)
Supplement: Supplementary file 1 [file e-66-0m699-sup1.cif]

##############################################################################
###                                                                        ###
###        Electronic paper (Acta Crystallographica Section E)             ###
###                                                                        ###
##############################################################################
#                                                                            #
# This CIF contains the data in a paper accepted for publication in Acta     #
# Crystallographica Section E. It conforms to the requirements of Notes      #
# for Authors for Section E, and has been peer reviewed under the auspices   #
# of the IUCr Commission on Journals.                                        #
#                                                                            #
# Full details of the Crystallographic Information File format               #
# are given in the paper "The Crystallographic Information File (CIF):       #
# a New Standard Archive File for Crystallography" by S. R. Hall, F. H.      #
# Allen and I. D. Brown [Acta Cryst. (1991), A47, 655-685].                  #
#                                                                            #
# The current version of the core CIF dictionary is obtainable from          #
# ftp://ftp.iucr.org/pub/cif_core.dic. The current version number is 2.4.    #
#                                                                            #
# Software is freely available for graphical display of the structure(s) in  #
# this CIF.  For information consult the CIF home page http://www.iucr.org/  #
# cif/home.html                                                              #
#                                                                            #
# This file may be used for bona fide research purposes within the           #
# scientific community so long as proper attribution is given to the journal # 
# article from which it was obtained.                                        #
#                                                                            #
##############################################################################
                                             
data_global
_audit_creation_method     'form.cif (version 2.0)'
_journal_data_validation_number     ?
_journal_date_recd_electronic     2010-05-11
_journal_date_accepted     2010-05-16
_journal_name_full     'Acta Crystallographica, Section E'
_journal_year     2010
_journal_volume     66
_journal_issue      6
_journal_page_first     m699
_journal_page_last     m699
_journal_paper_category     QM
_journal_coeditor_code     IS2546
_publ_contact_author_name     'Prof. Fun, Hoong-Kun'
_publ_contact_author_address
;
      X-ray Crystallography Unit
      School of Physics
      Universiti Sains Malaysia
      11800 USM, Penang
      MALAYSIA
;
_publ_contact_author_email     'hkfun@usm.my'
_publ_contact_author_fax     '6 04 6579150'
_publ_contact_author_phone     '6 04 6533652'
_publ_section_title
;
Poly[\m~2~-aqua-(\m~3~-2,5-dichlorobenzenesulfonato)sodium]
;
loop_
    _publ_author_name
    _publ_author_footnote
    _publ_author_address
    'Mohammad T. M. Al-Dajani' ?
;
      School of Pharmaceutical Sciences
      Universiti Sains Malaysia
      11800 USM, Penang
      Malaysia
;
    'Hassan H. Abdallah' ?
;
      School of Chemical Sciences
      Universiti Sains Malaysia
      11800 USM, Penang
      Malaysia
;
    'Nornisah Mohamed' ?
;
      School of Pharmaceutical Sciences
      Universiti Sains Malaysia
      11800 USM, Penang
      Malaysia
;
    'Chin Sing Yeap'
;
      Thomson Reuters ResearcherID: A-5523-2009.
;
;
      X-ray Crystallography Unit
      School of Physics
      Universiti Sains Malaysia
      11800 USM, Penang
      Malaysia
;
    'Hoong-Kun Fun'
;
      Thomson Reuters ResearcherID: A-3561-2009.
;
;     X-ray Crystallography Unit
      School of Physics
      Universiti Sains Malaysia
      11800 USM, Penang
      Malaysia
;
data_I
_audit_creation_method     SHELXL-97
_chemical_name_systematic
;
Poly[\m~2~-aqua-(\m~3~-2,5-dichlorobenzenesulfonato)sodium]
;
_chemical_name_common     ?
_chemical_formula_moiety     'C6 H5 Cl2 Na O4 S'
_chemical_formula_sum     'C6 H5 Cl2 Na O4 S'
_chemical_formula_iupac     '[Na (C6 H3 Cl2 O3 S) (H2 O)]'
_chemical_formula_weight     267.05
_chemical_melting_point     ?
_symmetry_cell_setting     Monoclinic
_symmetry_space_group_name_H-M     'P 21/c'
_symmetry_space_group_name_Hall     '-P 2ybc'
loop_
    _symmetry_equiv_pos_as_xyz
    'x, y, z'
    '-x, y+1/2, -z+1/2'
    '-x, -y, -z'
    'x, -y-1/2, z-1/2'
_cell_length_a     17.2461(10)
_cell_length_b     5.4568(3)
_cell_length_c     10.7178(6)
_cell_angle_alpha     90.00
_cell_angle_beta     106.190(2)
_cell_angle_gamma     90.00
_cell_volume     968.64(9)
_cell_formula_units_Z     4
_cell_measurement_reflns_used     5321
_cell_measurement_theta_min     3.69
_cell_measurement_theta_max     34.90
_cell_measurement_temperature     100.00(10)
_exptl_crystal_description     'plate'
_exptl_crystal_colour     'colourless'
_exptl_crystal_size_max     0.34
_exptl_crystal_size_mid     0.34
_exptl_crystal_size_min     0.05
_exptl_crystal_density_diffrn     1.831
_exptl_crystal_density_meas     ?
_exptl_crystal_density_method     'not measured'
_exptl_crystal_F_000     536
_exptl_absorpt_coefficient_mu     0.911
_exptl_absorpt_correction_type     'multi-scan'
_exptl_absorpt_process_details     '(<i>SADABS</i>; Bruker, 2009)'
_exptl_absorpt_correction_T_min     0.7488
_exptl_absorpt_correction_T_max     0.9550
_exptl_special_details
;
The crystal was placed in the cold stream of an Oxford Cryosystems Cobra
open-flow nitrogen cryostat (Cosier & Glazer, 1986) operating at 100.0 (1) K.
;
_diffrn_ambient_temperature     100
_diffrn_radiation_type     MoK\a
_diffrn_radiation_wavelength     0.71073
_diffrn_radiation_source     'fine-focus sealed tube'
_diffrn_radiation_monochromator     graphite
_diffrn_measurement_device_type     'Bruker APEXII DUO CCD area-detector'
_diffrn_measurement_method     '\f and \w scans'
_diffrn_detector_area_resol_mean     ?
_diffrn_reflns_number     15240
_diffrn_reflns_av_R_equivalents     0.0335
_diffrn_reflns_av_sigmaI/netI     0.0344
_diffrn_reflns_theta_min     2.46
_diffrn_reflns_theta_max     35.11
_diffrn_reflns_theta_full     35.11
_diffrn_measured_fraction_theta_max     0.991
_diffrn_measured_fraction_theta_full     0.991
_diffrn_reflns_limit_h_min     -27
_diffrn_reflns_limit_h_max     26
_diffrn_reflns_limit_k_min     -8
_diffrn_reflns_limit_k_max     7
_diffrn_reflns_limit_l_min     -17
_diffrn_reflns_limit_l_max     17
_diffrn_standards_number     0
_diffrn_standards_interval_count     .
_diffrn_standards_interval_time     .
_diffrn_standards_decay_%     ?
_refine_special_details
;
Refinement of <i>F</i>^2^ against ALL reflections. The weighted <i>R</i>-factor
wR and goodness of fit <i>S</i> are based on <i>F</i>^2^, conventional
<i>R</i>-factors <i>R</i> are based on <i>F</i>, with <i>F</i> set to zero for
negative <i>F</i>^2^. The threshold expression of <i>F</i>^2^ >
\s(<i>F</i>^2^) is used only for calculating <i>R</i>-factors(gt) etc. and is
not relevant to the choice of reflections for refinement. <i>R</i>-factors
based on <i>F</i>^2^ are statistically about twice as large as those based on
<i>F</i>, and <i>R</i>- factors based on ALL data will be even larger.
;
_reflns_number_total     4266
_reflns_number_gt     3594
_reflns_threshold_expression     I>2\s(I)
_refine_ls_structure_factor_coef     Fsqd
_refine_ls_matrix_type     full
_refine_ls_R_factor_all     0.0406
_refine_ls_R_factor_gt     0.0310
_refine_ls_wR_factor_gt     0.0861
_refine_ls_wR_factor_ref     0.0996
_refine_ls_goodness_of_fit_ref     1.124
_refine_ls_restrained_S_all     1.124
_refine_ls_number_reflns     4266
_refine_ls_number_parameters     127
_refine_ls_number_restraints     0
_refine_ls_hydrogen_treatment     constr
_refine_ls_weighting_scheme     calc
_refine_ls_weighting_details
         'calc w=1/[\s^2^(Fo^2^)+(0.0518P)^2^+0.1259P] where P=(Fo^2^+2Fc^2^)/3'
_atom_sites_solution_hydrogens     geom
_atom_sites_solution_primary     direct
_atom_sites_solution_secondary     difmap
_refine_ls_shift/su_max     0.001
_refine_ls_shift/su_mean     0.000
_refine_diff_density_max     0.772
_refine_diff_density_min     -0.680
_refine_ls_extinction_method     none
_refine_ls_extinction_coef     ?
loop_
    _atom_type_symbol
    _atom_type_description
    _atom_type_scat_dispersion_real
    _atom_type_scat_dispersion_imag
    _atom_type_scat_source
    'C' 'C' 0.0033 0.0016
                         'International Tables Vol C Tables 4.2.6.8 and 6.1.1.4'
    'H' 'H' 0.0000 0.0000
                         'International Tables Vol C Tables 4.2.6.8 and 6.1.1.4'
    'O' 'O' 0.0106 0.0060
                         'International Tables Vol C Tables 4.2.6.8 and 6.1.1.4'
    'S' 'S' 0.1246 0.1234
                         'International Tables Vol C Tables 4.2.6.8 and 6.1.1.4'
    'Cl' 'Cl' 0.1484 0.1585
                         'International Tables Vol C Tables 4.2.6.8 and 6.1.1.4'
    'Na' 'Na' 0.0362 0.0249
                         'International Tables Vol C Tables 4.2.6.8 and 6.1.1.4'
_computing_data_collection     '<i>APEX2</i> (Bruker, 2009)'
_computing_cell_refinement     '<i>SAINT</i> (Bruker, 2009)'
_computing_data_reduction     '<i>SAINT</i> (Bruker, 2009)'
_computing_structure_solution     '<i>SHELXTL</i> (Sheldrick, 2008)'
_computing_structure_refinement     '<i>SHELXTL</i> (Sheldrick, 2008)'
_computing_molecular_graphics     '<i>SHELXTL</i> (Sheldrick, 2008)'
_computing_publication_material
;
<i>SHELXTL</i> (Sheldrick, 2008) and <i>PLATON</i> (Spek, 2009)
;
loop_
    _atom_site_type_symbol
    _atom_site_label
    _atom_site_fract_x
    _atom_site_fract_y
    _atom_site_fract_z
    _atom_site_U_iso_or_equiv
    _atom_site_adp_type
    _atom_site_calc_flag
    _atom_site_refinement_flags
    _atom_site_occupancy
    _atom_site_disorder_assembly
    _atom_site_disorder_group
    Na Na1 0.08149(3) 0.90539(10) 0.72118(5) 0.01189(11) Uani d . 1 . .
    S S1 0.148184(17) 0.41852(5) 0.54858(3) 0.00956(7) Uani d . 1 . .
    Cl Cl1 0.42170(2) 0.19246(8) 0.92304(3) 0.02371(9) Uani d . 1 . .
    Cl Cl2 0.25118(2) 0.84404(7) 0.45028(3) 0.02048(8) Uani d . 1 . .
    O O1 0.12791(6) 0.21059(18) 0.61606(9) 0.01572(18) Uani d . 1 . .
    O O2 0.13814(6) 0.37277(18) 0.41079(8) 0.01294(16) Uani d . 1 . .
    O O3 0.10928(6) 0.64583(17) 0.57044(8) 0.01330(17) Uani d . 1 . .
    C C1 0.29337(8) 0.3214(2) 0.72508(11) 0.0135(2) Uani d . 1 . .
    H H1A 0.2667 0.1916 0.7514 0.016 Uiso calc R 1 . .
    C C2 0.37368(8) 0.3708(3) 0.78932(12) 0.0157(2) Uani d . 1 . .
    C C3 0.41525(8) 0.5610(3) 0.75190(13) 0.0191(3) Uani d . 1 . .
    H H3A 0.4688 0.5921 0.7967 0.023 Uiso calc R 1 . .
    C C4 0.37588(8) 0.7047(3) 0.64672(14) 0.0191(2) Uani d . 1 . .
    H H4A 0.4032 0.8323 0.6199 0.023 Uiso calc R 1 . .
    C C5 0.29559(8) 0.6583(2) 0.58129(12) 0.0139(2) Uani d . 1 . .
    C C6 0.25339(7) 0.4687(2) 0.62083(11) 0.01083(19) Uani d . 1 . .
    O O1W 0.04880(6) 0.57236(17) 0.84097(9) 0.01383(17) Uani d . 1 . .
    H H1W1 0.0610 0.6420 0.9041 0.021 Uiso d R 1 . .
    H H2W1 0.0771 0.4600 0.8467 0.021 Uiso d R 1 . .
loop_
    _atom_site_aniso_label
    _atom_site_aniso_U_11
    _atom_site_aniso_U_22
    _atom_site_aniso_U_33
    _atom_site_aniso_U_12
    _atom_site_aniso_U_13
    _atom_site_aniso_U_23
    Na1 0.0144(2) 0.0106(2) 0.0110(2) -0.00028(18) 0.00418(17) -0.00018(16)
    S1 0.01175(13) 0.00815(12) 0.00837(11) -0.00060(9) 0.00211(9) 0.00033(8)
    Cl1 0.01946(16) 0.02930(19) 0.01790(14) 0.00684(13) -0.00218(11) 0.00674(12)
    Cl2 0.01613(15) 0.02089(16) 0.02309(15) -0.00208(11) 0.00327(11) 0.01191(12)
    O1 0.0187(4) 0.0124(4) 0.0152(4) -0.0036(3) 0.0034(3) 0.0044(3)
    O2 0.0173(4) 0.0120(4) 0.0083(3) 0.0001(3) 0.0017(3) -0.0012(3)
    O3 0.0148(4) 0.0117(4) 0.0137(4) 0.0018(3) 0.0045(3) -0.0010(3)
    C1 0.0146(5) 0.0136(5) 0.0118(4) 0.0021(4) 0.0025(4) 0.0005(4)
    C2 0.0143(5) 0.0184(6) 0.0127(5) 0.0052(4) 0.0009(4) 0.0007(4)
    C3 0.0112(5) 0.0232(7) 0.0209(6) 0.0010(5) 0.0010(4) -0.0002(5)
    C4 0.0128(5) 0.0203(6) 0.0233(6) -0.0025(5) 0.0038(5) 0.0029(5)
    C5 0.0131(5) 0.0136(5) 0.0148(5) 0.0000(4) 0.0037(4) 0.0025(4)
    C6 0.0113(5) 0.0104(5) 0.0105(4) 0.0004(4) 0.0027(4) -0.0003(3)
    O1W 0.0159(4) 0.0109(4) 0.0133(4) 0.0000(3) 0.0019(3) -0.0002(3)
_geom_special_details
;
All esds (except the esd in the dihedral angle between two l.s. planes) are
estimated using the full covariance matrix. The cell esds are taken into
account individually in the estimation of esds in distances, angles and
torsion angles; correlations between esds in cell parameters are only used
when they are defined by crystal symmetry. An approximate (isotropic)
treatment of cell esds is used for estimating esds involving l.s. planes.
;
loop_
    _geom_bond_atom_site_label_1
    _geom_bond_atom_site_label_2
    _geom_bond_site_symmetry_2
    _geom_bond_distance
    _geom_bond_publ_flag
    Na1 O1 1_565 2.2775(10) ?
    Na1 O3 . 2.2974(10) ?
    Na1 O2 4_576 2.3329(10) ?
    Na1 O1W 2_556 2.3427(11) ?
    Na1 O1W . 2.3816(11) ?
    S1 O1 . 1.4400(10) ?
    S1 O2 . 1.4597(9) ?
    S1 O3 . 1.4599(10) ?
    S1 C6 . 1.7841(12) ?
    Cl1 C2 . 1.7393(13) ?
    Cl2 C5 . 1.7279(13) ?
    C1 C2 . 1.3905(18) ?
    C1 C6 . 1.3930(17) ?
    C1 H1A . 0.9300 ?
    C2 C3 . 1.383(2) ?
    C3 C4 . 1.386(2) ?
    C3 H3A . 0.9300 ?
    C4 C5 . 1.3900(19) ?
    C4 H4A . 0.9300 ?
    C5 C6 . 1.3971(17) ?
    O1W H1W1 . 0.7531 ?
    O1W H2W1 . 0.7754 ?
loop_
    _geom_angle_atom_site_label_1
    _geom_angle_atom_site_label_2
    _geom_angle_atom_site_label_3
    _geom_angle_site_symmetry_1
    _geom_angle_site_symmetry_3
    _geom_angle
    _geom_angle_publ_flag
    O1 Na1 O3 1_565 . 86.09(4) ?
    O1 Na1 O2 1_565 4_576 86.09(4) ?
    O3 Na1 O2 . 4_576 144.45(4) ?
    O1 Na1 O1W 1_565 2_556 90.95(4) ?
    O3 Na1 O1W . 2_556 114.30(4) ?
    O2 Na1 O1W 4_576 2_556 100.45(4) ?
    O1 Na1 O1W 1_565 . 173.38(4) ?
    O3 Na1 O1W . . 92.05(4) ?
    O2 Na1 O1W 4_576 . 91.77(4) ?
    O1W Na1 O1W 2_556 . 95.60(3) ?
    O1 Na1 H1W1 1_565 . 160.3 ?
    O3 Na1 H1W1 . . 107.2 ?
    O2 Na1 H1W1 4_576 . 74.6 ?
    O1W Na1 H1W1 2_556 . 96.4 ?
    O1W Na1 H1W1 . . 17.3 ?
    O1 S1 O2 . . 113.36(6) ?
    O1 S1 O3 . . 113.71(6) ?
    O2 S1 O3 . . 112.18(5) ?
    O1 S1 C6 . . 105.24(6) ?
    O2 S1 C6 . . 106.54(5) ?
    O3 S1 C6 . . 104.91(6) ?
    S1 O1 Na1 . 1_545 173.06(7) ?
    S1 O2 Na1 . 4_575 134.05(6) ?
    S1 O3 Na1 . . 146.31(6) ?
    C2 C1 C6 . . 119.15(12) ?
    C2 C1 H1A . . 120.4 ?
    C6 C1 H1A . . 120.4 ?
    C3 C2 C1 . . 121.83(12) ?
    C3 C2 Cl1 . . 119.52(10) ?
    C1 C2 Cl1 . . 118.63(11) ?
    C2 C3 C4 . . 118.99(12) ?
    C2 C3 H3A . . 120.5 ?
    C4 C3 H3A . . 120.5 ?
    C3 C4 C5 . . 120.04(13) ?
    C3 C4 H4A . . 120.0 ?
    C5 C4 H4A . . 120.0 ?
    C4 C5 C6 . . 120.79(12) ?
    C4 C5 Cl2 . . 117.17(10) ?
    C6 C5 Cl2 . . 122.04(10) ?
    C1 C6 C5 . . 119.18(11) ?
    C1 C6 S1 . . 118.40(9) ?
    C5 C6 S1 . . 122.32(9) ?
    Na1 O1W Na1 2_546 . 119.73(4) ?
    Na1 O1W H1W1 2_546 . 117.2 ?
    Na1 O1W H1W1 . . 92.9 ?
    Na1 O1W H2W1 2_546 . 104.3 ?
    Na1 O1W H2W1 . . 114.1 ?
    H1W1 O1W H2W1 . . 108.4 ?
loop_
    _geom_torsion_atom_site_label_1
    _geom_torsion_atom_site_label_2
    _geom_torsion_atom_site_label_3
    _geom_torsion_atom_site_label_4
    _geom_torsion_site_symmetry_1
    _geom_torsion_site_symmetry_2
    _geom_torsion_site_symmetry_3
    _geom_torsion_site_symmetry_4
    _geom_torsion
    _geom_torsion_publ_flag
    O1 S1 O2 Na1 . . . 4_575 135.33(8) ?
    O3 S1 O2 Na1 . . . 4_575 4.87(10) ?
    C6 S1 O2 Na1 . . . 4_575 -109.39(8) ?
    O1 S1 O3 Na1 . . . . 49.56(13) ?
    O2 S1 O3 Na1 . . . . 179.85(10) ?
    C6 S1 O3 Na1 . . . . -64.89(12) ?
    O1 Na1 O3 S1 1_565 . . . 130.29(11) ?
    O2 Na1 O3 S1 4_576 . . . 52.59(14) ?
    O1W Na1 O3 S1 2_556 . . . -140.43(10) ?
    O1W Na1 O3 S1 . . . . -43.34(11) ?
    C6 C1 C2 C3 . . . . -0.5(2) ?
    C6 C1 C2 Cl1 . . . . 177.65(9) ?
    C1 C2 C3 C4 . . . . -0.6(2) ?
    Cl1 C2 C3 C4 . . . . -178.80(11) ?
    C2 C3 C4 C5 . . . . 0.6(2) ?
    C3 C4 C5 C6 . . . . 0.5(2) ?
    C3 C4 C5 Cl2 . . . . -179.44(11) ?
    C2 C1 C6 C5 . . . . 1.66(18) ?
    C2 C1 C6 S1 . . . . -174.79(9) ?
    C4 C5 C6 C1 . . . . -1.65(19) ?
    Cl2 C5 C6 C1 . . . . 178.27(10) ?
    C4 C5 C6 S1 . . . . 174.65(10) ?
    Cl2 C5 C6 S1 . . . . -5.43(16) ?
    O1 S1 C6 C1 . . . . -3.24(11) ?
    O2 S1 C6 C1 . . . . -123.88(10) ?
    O3 S1 C6 C1 . . . . 117.01(10) ?
    O1 S1 C6 C5 . . . . -179.57(10) ?
    O2 S1 C6 C5 . . . . 59.79(12) ?
    O3 S1 C6 C5 . . . . -59.32(11) ?
    O3 Na1 O1W Na1 . . . 2_546 -84.32(5) ?
    O2 Na1 O1W Na1 4_576 . . 2_546 131.02(5) ?
    O1W Na1 O1W Na1 2_556 . . 2_546 30.34(5) ?
loop_
    _geom_hbond_atom_site_label_D
    _geom_hbond_atom_site_label_H
    _geom_hbond_atom_site_label_A
    _geom_hbond_site_symmetry_A
    _geom_hbond_distance_DH
    _geom_hbond_distance_HA
    _geom_hbond_distance_DA
    _geom_hbond_angle_DHA
    _geom_hbond_publ_flag
    O1W H1W1 O3 4_576 0.7500 2.0900 2.8409(13) 172.00 yes
    O1W H2W1 O2 4_566 0.7800 2.1200 2.8620(14) 162.00 yes
