# Supplementary material for: Poly[μ2-aqua-(μ3-2,5-dichloro­benzene­sulfonato)sodium]
Source: Acta Crystallogr Sect E Struct Rep Online. 2010 May 22;66(Pt 6):m699. doi: 10.1107/S1600536810018118 (PMC2979400; doi:10.1107/S1600536810018118)
Supplement: Supplementary file 2 [file e-66-0m699-Isup2.hkl]

# 
# h,k,l, Fc-squared, Fo-squared, sigma(Fo-squared) and status flag 
# 
data_I
_shelx_title ' 2625cm in P2(1)/c (100K)' 
_shelx_refln_list_code          4 
_shelx_F_calc_maximum      133.25 
_exptl_crystal_F_000       536.00 
_reflns_d_resolution_high  0.6178 
 
loop_ 
 _symmetry_equiv_pos_as_xyz 
 'x, y, z' 
 '-x, y+1/2, -z+1/2' 
 '-x, -y, -z' 
 'x, -y-1/2, z-1/2' 
 
_cell_length_a    17.2461 
_cell_length_b     5.4568 
_cell_length_c    10.7178 
_cell_angle_alpha  90.000 
_cell_angle_beta  106.190 
_cell_angle_gamma  90.000 
 
_shelx_F_squared_multiplier     1.000 
 
loop_ 
 _refln_index_h 
 _refln_index_k 
 _refln_index_l 
 _refln_F_squared_calc 
 _refln_F_squared_meas 
 _refln_F_squared_sigma 
 _refln_observed_status 
   2   0   0     1948.86     1925.89     63.24 o 
   3   0   0     1376.19     1342.28     46.24 o 
   4   0   0    11282.09    11826.09    375.82 o 
   5   0   0     1673.21     1697.10     58.91 o 
   6   0   0    17755.52    17202.25    434.13 o 
   7   0   0    10087.00    10447.40    185.81 o 
   8   0   0     3118.61     3490.08     64.87 o 
   9   0   0     1161.47     1230.68     22.33 o 
  10   0   0     2928.59     2789.10     46.01 o 
  11   0   0     2020.57     1989.92     72.89 o 
  13   0   0       17.81        5.14      2.74 o 
  14   0   0     1013.66      965.51     49.02 o 
  15   0   0       48.78       18.87      7.30 o 
  16   0   0      426.91      412.92     18.87 o 
  17   0   0      132.17      158.38     10.90 o 
  18   0   0     4351.37     4227.70     97.99 o 
  19   0   0      562.62      567.53     20.84 o 
  20   0   0      309.31      329.80     15.83 o 
  21   0   0      770.23      878.92     28.46 o 
  22   0   0      317.87      357.58     17.06 o 
  23   0   0      124.06      126.89     11.43 o 
  24   0   0      992.24     1049.20     32.31 o 
  25   0   0      536.88      631.66     32.82 o 
   1   1   0       18.19       24.87      2.89 o 
   2   1   0       48.15       56.00      6.20 o 
   3   1   0     4031.32       -0.55      1.00 o 
   4   1   0     8893.95     8606.36    277.85 o 
   5   1   0     6397.40     6345.74    114.69 o 
   6   1   0     3191.56     3178.69     59.42 o 
   7   1   0      905.95      900.63     14.51 o 
   8   1   0     4172.07     4114.61     49.20 o 
   9   1   0       20.81       16.66      1.63 o 
  10   1   0     3187.08     3163.36     49.04 o 
  11   1   0       25.80       28.95      2.21 o 
  12   1   0      215.52      226.99      5.38 o 
  13   1   0     2034.47     2009.15     25.10 o 
  14   1   0      287.90      293.44      7.13 o 
  15   1   0     2320.88     2270.20     30.21 o 
  16   1   0       15.13       16.31      2.97 o 
  17   1   0       55.93       51.28      4.37 o 
  18   1   0       66.91       62.03      5.01 o 
  19   1   0       53.23       57.89      4.87 o 
  20   1   0       19.43       16.70      4.82 o 
  21   1   0      404.21      423.63     19.55 o 
  22   1   0      323.45      316.39     17.42 o 
  23   1   0       63.06       59.71      9.51 o 
  24   1   0       40.53       50.06      9.09 o 
  25   1   0      168.81      169.20     14.36 o 
  26   1   0        3.86       16.36      7.71 o 
   0   2   0     1165.71     1477.83     52.70 o 
   1   2   0     3147.81     3353.83     78.74 o 
   2   2   0      254.30      288.62      9.89 o 
   3   2   0      132.11       23.43      5.27 o 
   5   2   0       50.45       30.69      3.76 o 
   6   2   0      692.32      681.77     17.93 o 
   7   2   0     1073.87     1057.96     22.86 o 
   8   2   0      192.47      190.50      9.46 o 
   9   2   0      587.57      613.21     11.93 o 
  10   2   0      548.76      477.11     10.44 o 
  11   2   0        0.76       -1.22      1.69 o 
  12   2   0       84.46       79.80      4.95 o 
  13   2   0      830.15      808.80     16.35 o 
  14   2   0        0.05        1.58      2.26 o 
  15   2   0      222.30      231.39      8.65 o 
  16   2   0      545.85      546.30     14.63 o 
  17   2   0      390.01      396.85     14.32 o 
  18   2   0       14.46       12.43     11.60 o 
  19   2   0        4.28        6.09      5.99 o 
  20   2   0      389.50      430.29     17.53 o 
  21   2   0        1.68       -2.62      4.69 o 
  22   2   0      130.52      136.23     15.39 o 
  23   2   0        9.95       14.15      7.37 o 
  24   2   0      202.64      198.23     16.11 o 
  25   2   0       48.87       67.28     10.86 o 
  26   2   0        4.82        0.47      7.40 o 
   1   3   0        2.56        0.96      1.08 o 
   2   3   0       36.61       42.06      2.72 o 
   3   3   0     1960.04     2200.31     36.35 o 
   4   3   0     1676.43     1752.58     29.69 o 
   5   3   0     7215.22     7385.97    163.95 o 
   6   3   0      141.02      123.34      7.94 o 
   7   3   0      201.16      190.34     13.33 o 
   8   3   0      877.87      852.05     23.34 o 
   9   3   0     4093.92     4090.58     90.75 o 
  10   3   0       88.83       86.56      4.70 o 
  11   3   0        1.08        0.45      1.89 o 
  12   3   0      839.26      847.96     16.80 o 
  13   3   0      342.87      352.12     10.93 o 
  14   3   0      484.72      476.45     12.42 o 
  15   3   0       54.20       49.20      4.87 o 
  16   3   0      880.80      903.52     19.45 o 
  17   3   0       71.89       78.89      6.46 o 
  18   3   0      397.40      418.07     13.21 o 
  19   3   0      116.19      132.63      9.82 o 
  20   3   0        7.91       19.72      6.37 o 
  21   3   0      257.24      248.86     16.16 o 
  22   3   0      248.31      262.07     22.42 o 
  23   3   0      256.00      253.39     19.22 o 
  24   3   0       36.84       33.94      9.68 o 
  25   3   0      158.90      198.18     32.42 o 
   0   4   0     4960.75     5253.81    118.22 o 
   1   4   0     1117.88     1187.16     22.11 o 
   2   4   0      223.89      230.86      6.93 o 
   3   4   0      143.66      145.34     14.07 o 
   4   4   0      283.25      281.80     31.75 o 
   5   4   0      653.76      671.96     39.51 o 
   6   4   0      201.43      174.16      7.50 o 
   7   4   0       16.90       15.06      2.86 o 
   8   4   0      357.70      340.90     11.54 o 
   9   4   0      142.99      148.93      8.15 o 
  10   4   0      204.10      190.08     12.08 o 
  11   4   0        3.13        2.64      2.81 o 
  12   4   0       96.14       97.03      8.08 o 
  13   4   0      478.95      485.32     16.79 o 
  14   4   0        7.71        6.04      3.75 o 
  15   4   0        0.89        1.59      3.43 o 
  16   4   0        4.03        3.28      4.03 o 
  17   4   0       90.32       87.61      7.11 o 
  18   4   0      304.52      334.19     13.21 o 
  19   4   0        0.94        5.95      4.17 o 
  20   4   0      299.56      292.21     16.02 o 
  21   4   0       51.29       68.23     22.05 o 
  22   4   0       15.56        9.09      9.14 o 
  23   4   0       47.99       22.25     16.30 o 
   1   5   0      972.31      963.35     26.00 o 
   2   5   0      570.20      554.34     15.19 o 
   3   5   0     1246.44     1215.83     39.98 o 
   4   5   0        0.30        0.26      2.06 o 
   5   5   0       36.06       41.99      4.67 o 
   6   5   0      698.61      672.86     18.50 o 
   7   5   0      576.15      557.04     21.46 o 
   8   5   0        5.28        9.30      4.07 o 
   9   5   0     1022.01     1012.29     25.85 o 
  10   5   0        0.74        2.63      2.90 o 
  11   5   0      298.96      296.04     12.93 o 
  12   5   0        4.57        4.10      3.31 o 
  13   5   0      351.86      370.55     15.13 o 
  14   5   0       61.27       87.03      9.98 o 
  15   5   0      273.56      240.30     14.61 o 
  16   5   0       68.45       69.73      8.67 o 
  17   5   0       54.58       54.84      9.19 o 
  18   5   0       22.50       29.94     11.36 o 
  19   5   0      158.81      151.07     23.08 o 
  20   5   0        0.47        7.47      8.58 o 
  21   5   0      811.98      915.87     70.90 o 
   0   6   0        1.59       -3.56      3.56 o 
   1   6   0     1091.19     1092.24     30.59 o 
   2   6   0      659.25      647.61     21.08 o 
   3   6   0      492.55      491.98     15.53 o 
   4   6   0     1149.03     1174.36     28.46 o 
   5   6   0        3.55       -1.96      2.64 o 
   6   6   0      750.13      743.20     40.69 o 
   7   6   0       22.55       17.29      4.00 o 
   8   6   0      173.46      178.54     13.01 o 
   9   6   0      149.60      177.49     11.42 o 
  10   6   0      259.50      263.05     12.72 o 
  11   6   0      107.95       93.51      8.70 o 
  12   6   0        5.78       10.05      4.25 o 
  13   6   0      526.43      520.20     26.62 o 
  14   6   0      562.26      561.32     23.82 o 
  15   6   0       87.84       70.92      9.99 o 
  16   6   0      408.42      394.08     20.52 o 
  17   6   0      500.56      485.00     42.17 o 
  18   6   0       15.66       20.71      8.17 o 
  19   6   0        0.02        1.28      6.50 o 
   1   7   0       26.77       18.80      4.81 o 
   2   7   0       51.63       61.26     10.59 o 
   3   7   0       92.76      114.30     17.77 o 
   4   7   0       47.37       43.37     12.64 o 
   5   7   0      317.17      320.20     15.12 o 
   6   7   0        7.07        8.61      4.85 o 
   7   7   0        0.48       22.60     16.24 o 
   8   7   0       58.53       50.12      6.68 o 
   9   7   0      611.50      596.21     38.87 o 
  10   7   0        0.02       -2.61      3.41 o 
  11   7   0        3.22        3.38      4.47 o 
  12   7   0       68.82       66.24      9.78 o 
  13   7   0       25.09       19.69      6.45 o 
  14   7   0       11.25       12.07      6.08 o 
  15   7   0       59.28       42.57      8.95 o 
  16   7   0       40.46       40.63      8.96 o 
   0   8   0      342.90      373.25     24.79 o 
   1   8   0        5.54       11.23      5.05 o 
   2   8   0        5.95        2.04      4.50 o 
   3   8   0        2.74        2.13      4.54 o 
   4   8   0       10.89        5.27      4.80 o 
   5   8   0       26.94       25.72      6.52 o 
   6   8   0        6.54        2.78      4.34 o 
   7   8   0      234.36      206.88     15.15 o 
   8   8   0       82.75       88.97     10.34 o 
   9   8   0       78.97       40.26     10.78 o 
  10   8   0       24.67       28.95      6.97 o 
  11   8   0      146.24      158.12     20.67 o 
 -26   1   1        0.15       -3.06      6.82 o 
 -25   1   1       23.10       23.40      7.99 o 
 -24   1   1      197.09      198.12     15.05 o 
 -23   1   1      264.38      288.46     21.40 o 
 -22   1   1      219.29      240.80     12.13 o 
 -21   1   1      855.79      878.20     23.35 o 
 -20   1   1      285.97      281.86     10.92 o 
 -19   1   1        0.35        1.81      3.16 o 
 -18   1   1      360.26      372.24     10.21 o 
 -17   1   1      386.48      402.54     10.43 o 
 -16   1   1     1794.35     1747.69     26.33 o 
 -15   1   1      557.78      514.47      9.95 o 
 -14   1   1      797.09      774.94     12.02 o 
 -13   1   1       56.55       51.50      3.03 o 
 -12   1   1       91.24      106.69      5.55 o 
 -11   1   1      327.03      291.19      8.41 o 
 -10   1   1       12.30        6.35      1.35 o 
  -9   1   1     1314.43     1276.19     15.96 o 
  -8   1   1     2267.50     2416.75     35.84 o 
  -7   1   1     5550.62     5427.28     75.94 o 
  -6   1   1     2837.83     2710.89     51.23 o 
  -5   1   1       37.05       35.90      3.26 o 
  -4   1   1     6054.68     6281.75    199.60 o 
  -3   1   1     6016.40     5688.73    478.57 o 
  -2   1   1     2369.73     2799.76     52.66 o 
  -1   1   1     3442.72     3956.48    114.18 o 
   0   1   1     3664.17     4150.92    100.55 o 
   1   1   1     1668.79     1790.49     42.20 o 
   2   1   1      612.96      722.24     24.48 o 
   3   1   1     1625.74     1506.08    100.66 o 
   4   1   1     5258.34     5386.57     84.64 o 
   5   1   1      432.92      494.47     11.40 o 
   6   1   1      502.26      431.03     11.18 o 
   7   1   1     4165.54     4100.41    100.57 o 
   8   1   1      686.28      673.30     10.05 o 
   9   1   1     1130.58     1110.05     15.44 o 
  10   1   1       40.39       39.96      2.35 o 
  11   1   1      809.74      858.82     12.29 o 
  12   1   1        1.77        2.72      1.41 o 
  13   1   1      273.65      250.96      6.42 o 
  14   1   1     1679.57     1760.65     26.20 o 
  15   1   1      329.97      350.30      8.63 o 
  16   1   1       21.82       27.28      3.16 o 
  17   1   1       41.55       43.60      4.90 o 
  18   1   1       11.68        9.17      2.97 o 
  19   1   1      376.58      344.63     12.07 o 
  20   1   1        3.70        7.67      4.28 o 
  21   1   1        4.75        2.97      4.48 o 
  22   1   1      193.94      197.76     14.86 o 
  23   1   1      159.58      130.56     12.39 o 
  24   1   1      216.72      231.24     35.04 o 
  25   1   1      257.43      308.56     24.57 o 
  26   1   1      404.00      434.61     23.38 o 
 -26   2   1       80.09       68.09     11.36 o 
 -25   2   1       49.29       41.14     22.42 o 
 -24   2   1       61.93       76.16     11.78 o 
 -23   2   1       21.49       18.67      7.72 o 
 -22   2   1      239.60      200.19     13.96 o 
 -21   2   1      137.28      120.40     22.50 o 
 -20   2   1        0.25       -0.91      4.54 o 
 -19   2   1      502.92      494.40     18.36 o 
 -18   2   1      394.98      397.63     21.15 o 
 -17   2   1     2444.24     2463.32     45.58 o 
 -16   2   1      850.72      847.10     16.28 o 
 -15   2   1      396.88      394.42      9.38 o 
 -14   2   1      616.77      598.19     11.80 o 
 -13   2   1      787.30      817.60     14.34 o 
 -12   2   1     1640.78     1633.01     24.20 o 
 -11   2   1    13690.40    13309.90    165.28 o 
 -10   2   1        7.11       36.99      3.46 o 
  -9   2   1     3201.16     3102.30     44.84 o 
  -8   2   1     4439.53     4378.57     74.21 o 
  -7   2   1      511.70      507.78     14.58 o 
  -6   2   1      385.01      370.68      9.94 o 
  -5   2   1     3108.14     3132.29     58.96 o 
  -4   2   1     1400.71     1637.56     27.76 o 
  -3   2   1      185.50      254.94     12.82 o 
  -2   2   1     1067.05     1168.46     23.80 o 
  -1   2   1     3793.29     3947.31     92.22 o 
   0   2   1      625.93      772.14     21.44 o 
   1   2   1     8001.56     7708.64    139.07 o 
   3   2   1       71.44       78.58      5.24 o 
   4   2   1     2891.95     2872.50     66.00 o 
   5   2   1       60.69       54.10      8.54 o 
   6   2   1        0.80        1.06      1.65 o 
   7   2   1     2587.27     2519.59     41.59 o 
   8   2   1     1726.90     1684.30     25.78 o 
   9   2   1      921.61      904.91     16.55 o 
  10   2   1      775.84      728.31     12.32 o 
  11   2   1     1608.59     1537.31     22.76 o 
  12   2   1      524.96      538.45     11.58 o 
  13   2   1     2611.71     2446.57     34.67 o 
  14   2   1       53.84       52.47      4.20 o 
  15   2   1      234.55      251.78      9.14 o 
  16   2   1       31.98       38.28      4.58 o 
  17   2   1       36.76       33.13      4.97 o 
  18   2   1      539.79      521.50     18.70 o 
  19   2   1     2437.18     2411.69     53.78 o 
  20   2   1       36.53       43.59      7.14 o 
  21   2   1       46.23       41.93      8.15 o 
  22   2   1      177.81      194.83     15.75 o 
  23   2   1       12.40       13.44      7.64 o 
  24   2   1        4.85       -5.74      6.46 o 
  25   2   1       96.69       84.20     11.83 o 
 -25   3   1       23.03       32.19     10.13 o 
 -24   3   1       96.28      106.25     13.53 o 
 -23   3   1      196.80      196.13     17.01 o 
 -22   3   1      105.45       86.43     10.33 o 
 -21   3   1      636.10      651.02     23.36 o 
 -20   3   1      401.72      392.79     15.17 o 
 -19   3   1      113.75      104.52     12.69 o 
 -18   3   1      122.45      118.56      7.85 o 
 -17   3   1       90.05       93.23      7.41 o 
 -16   3   1      793.71      800.53     19.38 o 
 -15   3   1     1147.56     1112.77     21.81 o 
 -14   3   1     2957.98     2921.22     45.81 o 
 -13   3   1      293.83      268.13     10.00 o 
 -12   3   1      243.67      234.96      8.99 o 
 -11   3   1       80.51       75.38      5.35 o 
 -10   3   1      352.33      323.62     11.74 o 
  -9   3   1      368.02      187.65     12.05 o 
  -8   3   1     2599.38     2634.78     51.74 o 
  -7   3   1      680.53      747.45     33.93 o 
  -6   3   1      205.87      226.96     14.65 o 
  -5   3   1       12.30       32.43      2.10 o 
  -4   3   1      989.99      989.14     37.51 o 
  -3   3   1     1165.90     1088.73     24.92 o 
  -2   3   1      832.95      776.97     30.62 o 
  -1   3   1       65.23       51.60      9.23 o 
   1   3   1      525.16      618.58     20.03 o 
   2   3   1     4035.97     4392.06     81.26 o 
   3   3   1      953.27     1012.82     21.66 o 
   4   3   1     6166.20     6836.12    136.18 o 
   5   3   1      129.90      140.24      6.89 o 
   6   3   1       18.08       30.03      5.90 o 
   7   3   1      743.83      710.27     17.71 o 
   8   3   1     1066.63     1019.65     22.19 o 
   9   3   1        7.60        8.79      2.31 o 
  10   3   1     4187.50     4233.82     69.45 o 
  11   3   1     1265.54     1235.23     24.93 o 
  12   3   1      475.49      445.32     12.72 o 
  13   3   1       63.50       58.19      4.91 o 
  14   3   1      137.45      142.43      7.50 o 
  15   3   1        0.85       -1.85      2.44 o 
  16   3   1      252.29      267.50     10.19 o 
  17   3   1      357.29      378.87     12.29 o 
  18   3   1       60.12       73.02      7.49 o 
  19   3   1       52.69       41.22      7.27 o 
  20   3   1      240.92      228.40     17.27 o 
  21   3   1        5.12        3.14      6.29 o 
  22   3   1       21.76        6.10      6.87 o 
  23   3   1       11.66       12.51     10.95 o 
  24   3   1        2.10        6.71      7.75 o 
 -24   4   1       94.58       73.17     12.85 o 
 -23   4   1      169.94      170.36     16.99 o 
 -22   4   1      151.52      158.95     16.44 o 
 -21   4   1       57.19       70.12      9.25 o 
 -20   4   1        8.56       11.77      5.90 o 
 -19   4   1       19.77       18.65      4.79 o 
 -18   4   1      106.58      105.71     11.51 o 
 -17   4   1        3.93        8.57      4.32 o 
 -16   4   1       85.47       91.82      7.70 o 
 -15   4   1       17.83       25.22      4.55 o 
 -14   4   1       84.65       91.66      6.97 o 
 -13   4   1     1449.65     1439.23     34.58 o 
 -12   4   1     2290.86     2259.79     48.50 o 
 -11   4   1      103.52      104.26      7.88 o 
 -10   4   1       18.04       18.75      5.31 o 
  -9   4   1      421.20      377.82     12.61 o 
  -8   4   1      100.85      116.00      7.28 o 
  -7   4   1      193.78      242.96     15.79 o 
  -6   4   1       22.41       34.67      4.19 o 
  -5   4   1     1908.58     1942.37     48.67 o 
  -4   4   1     1460.85     1343.10     34.94 o 
  -3   4   1     1311.30     1322.32     31.89 o 
  -2   4   1     3719.64     3829.05     72.58 o 
  -1   4   1       10.60       29.77      4.83 o 
   0   4   1     1434.98     1478.78     37.64 o 
   1   4   1      467.91      497.44     13.28 o 
   2   4   1     2298.82     2220.47     64.56 o 
   3   4   1        5.17        2.06      2.48 o 
   4   4   1       13.84       15.71      2.74 o 
   5   4   1     3641.03     3643.50     69.15 o 
   6   4   1     1214.53     1173.90     33.37 o 
   7   4   1      592.27      584.17     39.12 o 
   8   4   1      588.93      561.46     16.06 o 
   9   4   1     1173.25     1144.05     27.37 o 
  10   4   1      349.23      329.47     14.26 o 
  11   4   1      540.23      519.37     16.71 o 
  12   4   1       32.19       34.72      5.30 o 
  13   4   1      318.98      315.30     11.26 o 
  14   4   1      474.20      441.39     18.29 o 
  15   4   1       98.91       97.74      7.80 o 
  16   4   1      642.80      647.88     18.79 o 
  17   4   1     1092.70     1129.12     27.33 o 
  18   4   1      403.70      416.83     15.92 o 
  19   4   1       29.24       27.95      6.03 o 
  20   4   1      201.71      198.93     14.67 o 
  21   4   1       78.78       59.86     26.74 o 
  22   4   1        6.92       -2.04      7.85 o 
  23   4   1      222.58      230.68     19.50 o 
 -22   5   1      164.44      168.42     28.72 o 
 -21   5   1        0.16       -7.12      7.12 o 
 -20   5   1      551.45      530.25     26.36 o 
 -19   5   1       13.76       11.92      8.43 o 
 -18   5   1      101.29      100.91     10.33 o 
 -17   5   1      422.65      448.26     18.71 o 
 -16   5   1      376.17      400.55     29.14 o 
 -15   5   1      190.69      179.24     12.69 o 
 -14   5   1      110.27      137.00     11.84 o 
 -13   5   1      181.16      188.25     13.51 o 
 -12   5   1      102.87       95.73      8.30 o 
 -11   5   1      184.37      177.67     10.32 o 
 -10   5   1        1.68        0.18      2.61 o 
  -9   5   1       34.88       23.72      6.84 o 
  -8   5   1     2207.68     2325.28     48.41 o 
  -7   5   1      636.73      658.16     19.32 o 
  -6   5   1     1077.98     1077.27     25.44 o 
  -5   5   1      731.65      703.61     25.10 o 
  -4   5   1     1857.20     1943.99     52.63 o 
  -3   5   1      475.86      506.69     20.25 o 
  -2   5   1      671.67      675.14     17.28 o 
  -1   5   1      832.18      837.26     37.73 o 
   0   5   1       30.27       35.57      3.69 o 
   1   5   1     1312.72     1382.76     37.59 o 
   2   5   1      165.44      184.48      9.73 o 
   3   5   1     1718.22     1767.35     56.24 o 
   4   5   1       68.05       83.01     17.66 o 
   5   5   1       75.33       93.65      6.83 o 
   6   5   1     1188.42     1204.41     28.38 o 
   7   5   1       72.51       77.39      7.73 o 
   8   5   1       73.28       73.04     10.01 o 
   9   5   1      211.46      226.33     10.85 o 
  10   5   1     2201.12     2186.73     48.01 o 
  11   5   1       60.08       47.96      9.66 o 
  12   5   1       41.66       53.52      8.58 o 
  13   5   1      690.81      708.81     28.95 o 
  14   5   1      379.38      401.22     22.19 o 
  15   5   1      256.87      285.15     19.41 o 
  16   5   1        9.14       10.30      6.52 o 
  17   5   1      139.37      113.73     18.31 o 
  18   5   1       42.27       31.45     10.85 o 
  19   5   1       76.59       62.21      8.75 o 
  20   5   1       93.75       96.03     13.32 o 
  21   5   1        1.60       -3.43      8.18 o 
 -20   6   1       44.47       47.60     15.25 o 
 -19   6   1       56.15       59.41     15.61 o 
 -18   6   1       92.10       79.39     17.28 o 
 -17   6   1       29.02       26.60     10.61 o 
 -16   6   1       95.77      139.37     20.03 o 
 -15   6   1       10.39       15.77      8.82 o 
 -14   6   1       27.32       20.33      7.24 o 
 -13   6   1        3.22        1.88      5.25 o 
 -12   6   1       87.13       87.90     11.43 o 
 -11   6   1        7.43        1.71      9.77 o 
 -10   6   1       71.15       60.54      9.19 o 
  -9   6   1      449.46      446.41     20.98 o 
  -8   6   1        0.24       -0.80      2.69 o 
  -7   6   1        4.01        0.45      2.68 o 
  -6   6   1       72.25       76.96     10.90 o 
  -5   6   1      457.95      435.00     14.65 o 
  -4   6   1      402.85      408.84     14.79 o 
  -3   6   1      217.50      220.16     15.36 o 
  -2   6   1        5.12        7.48      3.21 o 
  -1   6   1       62.72       74.14      7.24 o 
   0   6   1      170.99      159.56     12.82 o 
   1   6   1       20.04       20.99      4.37 o 
   2   6   1      766.11      762.36     23.60 o 
   3   6   1       24.32       30.54      4.57 o 
   4   6   1      125.84      112.39     11.58 o 
   5   6   1        0.40        3.24      2.82 o 
   6   6   1       61.46       58.88      6.19 o 
   7   6   1       86.34       91.06      7.88 o 
   8   6   1       78.00       83.61      7.77 o 
   9   6   1      248.63      232.35     14.52 o 
  10   6   1        1.87        2.43      3.56 o 
  11   6   1        8.17        8.87      4.32 o 
  12   6   1      109.89      110.28     10.01 o 
  13   6   1       18.76       20.78      5.63 o 
  14   6   1       62.72       77.38     10.27 o 
  15   6   1       91.55       92.67     11.54 o 
  16   6   1      258.83      243.84     18.50 o 
  17   6   1        5.98        6.86      6.35 o 
  18   6   1       28.65       28.25      8.86 o 
  19   6   1        7.63        0.05      7.14 o 
 -16   7   1        0.13        1.12      5.68 o 
 -15   7   1        2.06       -1.00      5.90 o 
 -14   7   1        8.91        7.30      5.50 o 
 -13   7   1       42.84       38.09      9.98 o 
 -12   7   1      108.44      110.54     11.53 o 
 -11   7   1       32.67       33.77      6.83 o 
 -10   7   1      446.70      418.88     29.01 o 
  -9   7   1        7.38        6.95      4.23 o 
  -8   7   1      430.74      451.17     29.93 o 
  -7   7   1      512.79      524.28     30.29 o 
  -6   7   1       23.97       22.65      7.77 o 
  -5   7   1       77.69       75.04      8.34 o 
  -4   7   1       12.63       12.67      5.25 o 
  -3   7   1       65.71       89.19     15.56 o 
  -2   7   1      124.15      122.59     10.31 o 
  -1   7   1      130.60      128.82     10.45 o 
   0   7   1      252.90      283.95     13.79 o 
   1   7   1       11.39       10.60      4.26 o 
   2   7   1      170.14      182.46     12.73 o 
   3   7   1      148.21      146.64     14.85 o 
   4   7   1       51.23       56.32      8.58 o 
   5   7   1      395.19      417.44     17.70 o 
   6   7   1       38.43       32.33      7.36 o 
   7   7   1        0.83        2.20      3.74 o 
   8   7   1       13.28        3.72      4.03 o 
   9   7   1      198.09      205.01     12.99 o 
  10   7   1      602.28      644.40     24.90 o 
  11   7   1        2.22        1.56      4.49 o 
  12   7   1      796.82      805.67     29.90 o 
  13   7   1      246.20      302.77     20.18 o 
  14   7   1      119.46      124.28     30.42 o 
  15   7   1       26.97       22.21     13.46 o 
 -11   8   1        0.15        2.88      5.05 o 
 -10   8   1        0.17        3.70      4.65 o 
  -9   8   1       53.42       60.06      8.84 o 
  -8   8   1      120.68      130.60     12.23 o 
  -7   8   1      265.59      243.43     35.57 o 
  -6   8   1       26.76       23.42      6.32 o 
  -5   8   1      114.11      113.84     10.99 o 
  -4   8   1        0.34        1.86      4.31 o 
  -3   8   1      482.27      497.27     20.74 o 
  -2   8   1      129.22      117.55     11.38 o 
  -1   8   1       46.48       46.77      7.71 o 
   0   8   1       37.05       34.34      6.90 o 
   1   8   1       73.04       60.08      8.68 o 
   2   8   1      142.04      179.78     13.94 o 
   3   8   1      166.45      178.58     18.35 o 
   4   8   1       37.80       45.64     18.36 o 
   5   8   1      551.79      514.78     25.40 o 
   6   8   1      178.98      185.54     14.34 o 
   7   8   1      164.64      157.66     13.51 o 
   8   8   1       29.88       29.05      6.70 o 
   9   8   1       64.91       63.69      9.00 o 
  10   8   1       20.18       18.51      6.37 o 
 -27   0   2       30.21       40.84     11.92 o 
 -26   0   2       91.81       89.89     15.13 o 
 -25   0   2      435.42      444.91     28.86 o 
 -24   0   2      668.44      708.72     37.34 o 
 -23   0   2       48.28       51.44     11.55 o 
 -22   0   2      685.53      737.53     55.18 o 
 -21   0   2      525.00      516.26     19.95 o 
 -20   0   2      679.92      670.91     30.24 o 
 -19   0   2      552.98      578.66     20.61 o 
 -18   0   2       93.53      106.59      7.99 o 
 -17   0   2      652.74      659.13     29.98 o 
 -16   0   2     1086.02     1130.81     27.00 o 
 -15   0   2      118.11      138.21      7.32 o 
 -14   0   2      672.40      686.60     17.46 o 
 -13   0   2      846.42      901.24     28.50 o 
 -12   0   2      309.31      301.08      9.02 o 
 -11   0   2        4.28        8.88      2.75 o 
 -10   0   2     7950.58     8156.29    147.14 o 
  -9   0   2     1077.11     1138.92     24.12 o 
  -8   0   2     1422.80     1351.06     27.02 o 
  -7   0   2     6085.23     5812.28    104.09 o 
  -6   0   2     2466.89     2627.38     60.22 o 
  -5   0   2     7769.11     8157.40    262.05 o 
  -4   0   2     1916.36     2086.25     70.67 o 
  -3   0   2    12146.20    12588.17    399.58 o 
  -2   0   2       66.54       59.71      5.36 o 
   0   0   2     3489.27     3688.00     84.25 o 
   1   0   2      131.12      133.41     15.41 o 
   2   0   2    16795.85    16399.73    519.12 o 
   3   0   2     5060.94     5236.43    169.66 o 
   4   0   2     1229.13     1347.34     48.18 o 
   5   0   2     8677.70     8453.54    183.94 o 
   6   0   2     3160.18     3161.60     50.32 o 
   7   0   2     9763.39    10011.02    153.10 o 
   8   0   2     5854.54     5600.04     87.65 o 
   9   0   2       62.58       82.39     13.54 o 
  10   0   2      763.62      785.15     16.99 o 
  11   0   2     6857.69     6686.27    105.07 o 
  12   0   2     1193.59     1099.14     21.80 o 
  13   0   2        0.47        0.83      2.14 o 
  14   0   2     1172.21     1030.29     21.39 o 
  15   0   2        7.29       19.87      4.08 o 
  16   0   2      205.05      215.45     11.86 o 
  17   0   2       53.00       54.16      7.38 o 
  18   0   2      658.98      690.19     23.02 o 
  19   0   2      282.62      301.05     14.77 o 
  20   0   2     1142.69     1199.31     34.73 o 
  21   0   2        3.91       13.05      5.42 o 
  22   0   2      129.60      127.03     18.22 o 
  23   0   2      170.13      167.79     20.08 o 
  24   0   2        0.22        8.85     10.10 o 
  25   0   2        9.94       12.42     10.77 o 
 -27   1   2      158.82      168.59     21.47 o 
 -26   1   2      198.36      216.98     16.13 o 
 -25   1   2      574.75      611.58     35.99 o 
 -24   1   2       18.31       19.41      5.53 o 
 -23   1   2        4.27        7.73      5.46 o 
 -22   1   2      121.41      125.58     10.91 o 
 -21   1   2      215.24      205.98     11.28 o 
 -20   1   2      873.52      880.57     21.10 o 
 -19   1   2      204.17      182.45      9.69 o 
 -18   1   2      187.68      169.35      8.09 o 
 -17   1   2       59.67       61.46      5.10 o 
 -16   1   2       12.49       13.74      2.80 o 
 -15   1   2      543.17      526.70     10.70 o 
 -14   1   2      388.11      376.10      9.63 o 
 -13   1   2      564.67      535.81     13.31 o 
 -12   1   2      283.66      281.68      6.31 o 
 -11   1   2      310.11      297.99      7.19 o 
 -10   1   2     4708.67     4583.27     59.76 o 
  -9   1   2      463.57      453.60     11.44 o 
  -8   1   2      221.08      213.26      5.70 o 
  -7   1   2     1312.00     1263.52     19.85 o 
  -6   1   2      439.00      417.03     24.36 o 
  -5   1   2       18.00       23.82      3.21 o 
  -4   1   2    13078.20    13573.13    290.54 o 
  -3   1   2    16275.52    16473.28    766.18 o 
  -2   1   2     5327.34     5509.78    102.62 o 
  -1   1   2     7654.87     8149.52    150.25 o 
   0   1   2     1027.39     1154.59     28.96 o 
   1   1   2     1718.31     1687.17     62.87 o 
   3   1   2     6406.91     6522.85    203.22 o 
   4   1   2      151.07      176.87      4.20 o 
   5   1   2     2181.12     2147.68     31.73 o 
   6   1   2      636.73      671.49     11.81 o 
   7   1   2      139.47      144.51      5.04 o 
   8   1   2     2185.15     2164.13     29.83 o 
   9   1   2     1521.80     1424.05     19.11 o 
  10   1   2      594.81      582.41      9.70 o 
  11   1   2      909.26      824.36     16.49 o 
  12   1   2      359.40      396.99      7.50 o 
  13   1   2        6.37        6.15      1.98 o 
  14   1   2      832.00      777.48     13.96 o 
  15   1   2     3953.30     3832.46     51.92 o 
  16   1   2      237.14      252.53      9.32 o 
  17   1   2       30.30       32.17      4.73 o 
  18   1   2      100.60      120.45      7.98 o 
  19   1   2       88.51       90.60      9.39 o 
  20   1   2      452.06      455.44     16.22 o 
  21   1   2      913.05      941.84     24.91 o 
  22   1   2       47.97       39.67      6.47 o 
  23   1   2      224.05      211.96     38.14 o 
  24   1   2        2.52        3.51      7.31 o 
  25   1   2        3.49        6.11     11.70 o 
 -26   2   2       31.73       48.22     13.97 o 
 -25   2   2       20.58       28.75     11.11 o 
 -24   2   2      132.37      140.90     21.62 o 
 -23   2   2      148.39      141.64     26.47 o 
 -22   2   2       58.10       57.07     10.52 o 
 -21   2   2      107.89      110.16     10.49 o 
 -20   2   2      248.57      257.21     12.91 o 
 -19   2   2      404.54      409.47     11.63 o 
 -18   2   2       11.58       15.05      3.39 o 
 -17   2   2       16.77       13.81      3.18 o 
 -16   2   2       36.86       38.20      3.64 o 
 -15   2   2      433.06      424.46     10.04 o 
 -14   2   2       55.95       58.66      3.98 o 
 -13   2   2     2319.85     2247.33     32.11 o 
 -12   2   2      486.37      493.53     10.02 o 
 -11   2   2     2194.16     2095.44     27.29 o 
 -10   2   2        0.07        3.81      1.40 o 
  -9   2   2      429.79      415.83      7.92 o 
  -8   2   2      863.87      826.74     12.87 o 
  -7   2   2       70.92      110.43      4.01 o 
  -6   2   2     2461.43     2696.18     32.50 o 
  -5   2   2      537.28      652.24     12.52 o 
  -4   2   2     2271.67     2514.94     41.84 o 
  -3   2   2      728.24      829.61     26.16 o 
  -2   2   2     2221.17     2482.53     57.05 o 
  -1   2   2      687.90      786.70     17.42 o 
   0   2   2     1272.96     1449.62     35.09 o 
   1   2   2        0.88        0.81      1.34 o 
   2   2   2       17.00       20.62      4.28 o 
   3   2   2       52.13       93.51      3.38 o 
   4   2   2     1021.14     1070.94     16.69 o 
   5   2   2     1539.00     1798.47     29.09 o 
   6   2   2     3717.50     3807.48     53.79 o 
   7   2   2      318.09      314.15      7.15 o 
   8   2   2        1.80        0.72      1.33 o 
   9   2   2       19.14       17.02      2.11 o 
  10   2   2      316.06      300.13      7.28 o 
  11   2   2     2172.26     2030.85     38.98 o 
  12   2   2      844.69      863.16     15.18 o 
  13   2   2        0.44       -0.74      2.25 o 
  14   2   2       46.27       50.17      3.98 o 
  15   2   2      257.55      258.31      8.81 o 
  16   2   2      125.30      129.16      6.85 o 
  17   2   2      738.51      687.71     18.52 o 
  18   2   2      583.84      581.93     17.21 o 
  19   2   2       52.01       80.32     15.77 o 
  20   2   2       22.97       22.17      6.49 o 
  21   2   2        0.47       -0.99      6.04 o 
  22   2   2       31.21       28.77      8.58 o 
  23   2   2        2.71        5.18      7.36 o 
  24   2   2      215.19      228.83     17.36 o 
 -25   3   2        0.14       -7.22      7.22 o 
 -24   3   2        4.11       10.06      7.64 o 
 -23   3   2      282.07      276.20     19.96 o 
 -22   3   2       70.20       78.69     10.13 o 
 -21   3   2      242.07      244.51     13.61 o 
 -20   3   2      479.08      500.49     17.51 o 
 -19   3   2     1772.31     1823.14     37.75 o 
 -18   3   2        6.14       10.79      4.12 o 
 -17   3   2       15.34       22.44      4.08 o 
 -16   3   2      781.46      761.70     19.60 o 
 -15   3   2     2074.33     2021.66     38.60 o 
 -14   3   2       22.10       23.07      4.01 o 
 -13   3   2       51.03       54.37      5.10 o 
 -12   3   2     1839.72     1777.14     33.07 o 
 -11   3   2       54.78       58.47      4.21 o 
 -10   3   2      398.19      365.41     11.73 o 
  -9   3   2      468.33      485.48     23.82 o 
  -8   3   2      755.34      813.84     16.48 o 
  -7   3   2        0.50        4.09      1.36 o 
  -6   3   2      235.02      239.43      5.76 o 
  -5   3   2     2127.41     2223.51     36.80 o 
  -4   3   2       38.52       70.92      4.14 o 
  -3   3   2      866.34      804.67     37.42 o 
  -2   3   2     2946.61     2912.76     72.35 o 
  -1   3   2     1700.53     1854.78     37.84 o 
   0   3   2      446.72      397.97     13.75 o 
   1   3   2      185.83      163.33      7.91 o 
   2   3   2     3459.39     3491.48     66.62 o 
   3   3   2     1526.55     1572.57     27.24 o 
   4   3   2      582.64      596.13     12.41 o 
   5   3   2      229.66      246.44      7.10 o 
   6   3   2      235.06      202.71     10.28 o 
   8   3   2       21.21       11.34      4.75 o 
   9   3   2      369.07      337.91     13.65 o 
  10   3   2     1517.71     1471.56     28.35 o 
  11   3   2     1312.90     1314.30     26.43 o 
  12   3   2      346.86      356.71     11.35 o 
  13   3   2       60.03       68.73      5.85 o 
  14   3   2      177.94      177.74      9.77 o 
  15   3   2      570.82      560.29     16.35 o 
  16   3   2      358.10      347.36     15.27 o 
  17   3   2      154.50      149.70     10.06 o 
  18   3   2       75.07       57.67      6.95 o 
  19   3   2        0.15        0.44      4.07 o 
  20   3   2       25.54       21.39      6.68 o 
  21   3   2      156.10      170.23     23.34 o 
  22   3   2        0.27        2.93      7.29 o 
  23   3   2        5.25       -1.96      7.23 o 
  24   3   2       55.86       45.15     13.92 o 
 -24   4   2       89.66       70.13     12.39 o 
 -23   4   2       16.43       15.53      9.36 o 
 -22   4   2       21.21        5.84      6.28 o 
 -21   4   2       43.43       47.38     10.42 o 
 -20   4   2      456.52      479.18     20.81 o 
 -19   4   2      103.98      100.69     10.89 o 
 -18   4   2       52.17       49.43      6.81 o 
 -17   4   2      227.43      233.04     12.32 o 
 -16   4   2       14.97        7.53      3.96 o 
 -15   4   2      561.31      560.93     18.42 o 
 -14   4   2        0.18        0.68      2.79 o 
 -13   4   2       18.94       11.73      3.47 o 
 -12   4   2       84.03       87.91      5.84 o 
 -11   4   2      110.56      118.80      6.79 o 
 -10   4   2      618.84      632.50     27.34 o 
  -9   4   2      930.94      910.69     22.62 o 
  -8   4   2      531.00      532.03     17.32 o 
  -7   4   2     1901.26     1831.86     38.11 o 
  -6   4   2        6.41        6.08      2.20 o 
  -5   4   2       45.21       42.38      3.88 o 
  -4   4   2      170.44      167.59      5.68 o 
  -3   4   2       38.18       64.61      5.19 o 
  -2   4   2      662.81      723.02     19.78 o 
  -1   4   2       43.35       32.89      8.19 o 
   0   4   2      278.08      265.55      9.83 o 
   1   4   2      413.05      409.65      8.34 o 
   2   4   2     1071.42      998.94     51.07 o 
   3   4   2     1038.15     1048.88     23.21 o 
   4   4   2       12.16        9.23      2.33 o 
   5   4   2        7.61       10.39      3.34 o 
   6   4   2      212.16      242.53      9.55 o 
   7   4   2      108.75      115.72      7.05 o 
   8   4   2     1000.03      960.08     35.37 o 
   9   4   2      885.42      875.22     19.59 o 
  10   4   2      368.82      381.16     13.71 o 
  11   4   2      465.41      444.62     15.53 o 
  12   4   2        1.23        3.20      3.27 o 
  13   4   2        0.27        3.09      3.38 o 
  14   4   2      438.05      412.79     16.28 o 
  15   4   2      178.41      208.06     13.52 o 
  16   4   2       58.06       57.09      7.79 o 
  17   4   2      199.44      223.81     17.98 o 
  18   4   2       13.02       20.77      6.17 o 
  19   4   2        0.10       -0.71      5.26 o 
  20   4   2      379.14      365.36     19.25 o 
  21   4   2        8.61       18.39      8.16 o 
  22   4   2       94.08       90.41     17.48 o 
 -22   5   2       11.73       16.54      8.89 o 
 -21   5   2       64.43      115.44     14.48 o 
 -20   5   2        4.89        7.29      6.88 o 
 -19   5   2      458.08      473.19     19.24 o 
 -18   5   2       56.39       60.59      8.27 o 
 -17   5   2       47.28       51.11      6.70 o 
 -16   5   2        9.59        8.48      4.10 o 
 -15   5   2       27.54       18.81      6.49 o 
 -14   5   2       12.34        6.12      3.94 o 
 -13   5   2       65.53       64.71      7.20 o 
 -12   5   2       99.51       95.13      8.05 o 
 -11   5   2        9.29        1.92      3.85 o 
 -10   5   2       20.61       18.42      3.84 o 
  -9   5   2      421.76      413.86     15.62 o 
  -8   5   2      105.00       97.15      7.22 o 
  -7   5   2     1303.69     1161.25     33.55 o 
  -6   5   2      309.31      287.72     10.53 o 
  -5   5   2      312.37      281.09      9.92 o 
  -4   5   2     1028.02     1010.51     23.41 o 
  -3   5   2       26.72       31.30      3.67 o 
  -2   5   2        0.61       -3.55      3.55 o 
  -1   5   2      702.44      714.35     15.79 o 
   0   5   2      839.08      836.34     19.96 o 
   1   5   2     2840.64     2871.90     55.96 o 
   2   5   2      236.17      236.20     13.70 o 
   3   5   2      204.16      192.26      8.46 o 
   4   5   2      464.12      460.11     14.09 o 
   5   5   2        8.04       13.56      3.36 o 
   6   5   2        2.37        4.25      2.66 o 
   7   5   2        0.41       -0.39      2.38 o 
   8   5   2      133.18      135.25      9.15 o 
   9   5   2      149.47      167.29     17.41 o 
  10   5   2        5.33        7.18      3.56 o 
  11   5   2      752.61      731.42     27.62 o 
  12   5   2      293.36      278.62     13.70 o 
  13   5   2        5.32        7.60      6.31 o 
  14   5   2      251.88      248.48     15.18 o 
  15   5   2       19.79       21.31      5.12 o 
  16   5   2       94.21       81.44      8.82 o 
  17   5   2      125.94      129.41     16.76 o 
  18   5   2       47.90       40.29      9.23 o 
  19   5   2       65.72       69.97     28.42 o 
  20   5   2       26.30       21.50      8.23 o 
 -20   6   2       62.95       51.86     11.93 o 
 -19   6   2       79.01       80.21     11.68 o 
 -18   6   2        0.08        8.20      5.95 o 
 -17   6   2        2.54        9.41      5.63 o 
 -16   6   2        0.26        7.59      5.16 o 
 -15   6   2      173.89      147.43     13.69 o 
 -14   6   2      411.10      410.05     18.31 o 
 -13   6   2      552.02      565.21     25.35 o 
 -12   6   2      685.21      654.32     25.53 o 
 -11   6   2     1204.44     1119.27     49.23 o 
 -10   6   2       37.46       44.71      5.90 o 
  -9   6   2        5.80        1.77      2.99 o 
  -8   6   2      113.76      122.96      8.70 o 
  -7   6   2       68.65       81.74     10.05 o 
  -6   6   2     1267.05     1270.67     39.94 o 
  -5   6   2        1.02       -0.63      2.48 o 
  -4   6   2     1288.52     1323.15     44.31 o 
  -3   6   2      144.85      145.14      9.09 o 
  -2   6   2        3.18       -0.17      2.72 o 
  -1   6   2      288.17      278.24     12.09 o 
   0   6   2      198.32      217.30     10.71 o 
   1   6   2      161.68      162.08     14.98 o 
   2   6   2      150.48      139.62      8.74 o 
   3   6   2      342.59      349.23     18.75 o 
   4   6   2        5.82        3.57      2.72 o 
   5   6   2       59.53       69.63      6.77 o 
   6   6   2     2178.58     2211.41     48.02 o 
   7   6   2      911.28      929.02     32.14 o 
   8   6   2       32.84       35.92      6.84 o 
   9   6   2      293.76      295.68     13.61 o 
  10   6   2      166.09      165.62     14.10 o 
  11   6   2      206.58      187.33     12.79 o 
  12   6   2       95.38      109.30     10.18 o 
  13   6   2       35.71       29.49      7.10 o 
  14   6   2      230.30      205.50     16.37 o 
  15   6   2      193.66      199.09     16.78 o 
  16   6   2      522.52      468.59     23.71 o 
  17   6   2      435.78      423.72     23.16 o 
  18   6   2      180.33      171.13     24.49 o 
 -16   7   2      285.63      282.75     20.15 o 
 -15   7   2      129.97      114.19     19.83 o 
 -14   7   2        0.29        2.99      9.22 o 
 -13   7   2        0.18        3.09      4.52 o 
 -12   7   2        9.04       13.59      5.48 o 
 -11   7   2        1.07        1.23      4.17 o 
 -10   7   2      302.14      303.20     18.13 o 
  -9   7   2       21.85       22.81      5.05 o 
  -8   7   2      166.54      153.72     24.80 o 
  -7   7   2       79.99       86.74      9.01 o 
  -6   7   2      313.15      304.35     20.83 o 
  -5   7   2       63.13       60.22      7.48 o 
  -4   7   2      536.30      492.93     19.09 o 
  -3   7   2       12.01       11.47      4.86 o 
  -2   7   2       49.75       46.01      6.92 o 
  -1   7   2      525.73      530.23     19.71 o 
   0   7   2        4.54        0.04      3.82 o 
   1   7   2       54.64       61.70      7.75 o 
   2   7   2      755.68      743.77     44.30 o 
   3   7   2       37.44       32.99      6.14 o 
   4   7   2        0.04       -1.44      3.35 o 
   5   7   2       68.78       57.25     11.44 o 
   6   7   2       24.44       19.74      4.89 o 
   7   7   2       55.71       56.68      7.01 o 
   8   7   2      120.25      118.98     10.03 o 
   9   7   2       20.21       17.81      5.93 o 
  10   7   2        0.08       -2.95      4.03 o 
  11   7   2      142.52      140.52     16.18 o 
  12   7   2       71.24       81.12     10.74 o 
  13   7   2       15.75       19.89      6.87 o 
  14   7   2      290.57      285.56     20.25 o 
  15   7   2        1.22       -0.62      6.46 o 
 -11   8   2        3.01        5.49      5.11 o 
 -10   8   2       95.59      108.61     20.44 o 
  -9   8   2      104.49       96.94     10.62 o 
  -8   8   2       36.14       36.31      7.08 o 
  -7   8   2       12.72       19.69      5.79 o 
  -6   8   2        3.98        9.67      5.01 o 
  -5   8   2      157.85      155.22     12.64 o 
  -4   8   2      115.34      123.85     11.54 o 
  -3   8   2       88.27      101.46     10.46 o 
  -2   8   2       72.25       85.04      9.71 o 
  -1   8   2       20.66       32.94      6.65 o 
   0   8   2        9.58        7.38      4.58 o 
   1   8   2       36.90       37.73      6.96 o 
   2   8   2       45.24       54.13     10.17 o 
   3   8   2       11.70        4.78      4.49 o 
   4   8   2       37.29       38.00      7.23 o 
   5   8   2      507.45      498.17     21.12 o 
   6   8   2      126.17      131.02     12.15 o 
   7   8   2       17.13       19.12      6.15 o 
   8   8   2        0.00       -0.33      4.69 o 
   9   8   2      184.87      206.59     16.12 o 
  10   8   2        5.32        1.97      6.89 o 
 -27   1   3        4.53       -7.32      9.07 o 
 -26   1   3       68.72       74.85     16.15 o 
 -25   1   3       11.16       16.94      5.62 o 
 -24   1   3      225.40      252.68     12.96 o 
 -23   1   3       75.40       70.20      7.83 o 
 -22   1   3       67.96       65.94      7.60 o 
 -21   1   3     1487.24     1570.44     32.42 o 
 -20   1   3       28.13       35.99      5.11 o 
 -19   1   3      267.51      270.12      9.76 o 
 -18   1   3       81.01       80.01      5.87 o 
 -17   1   3      103.33      100.37      6.23 o 
 -16   1   3       20.05       31.03      3.79 o 
 -15   1   3       14.94       13.50      3.93 o 
 -14   1   3     2745.60     2675.21     38.25 o 
 -13   1   3     1128.87     1091.16     19.97 o 
 -12   1   3      476.97      420.90      9.99 o 
 -11   1   3     2050.24     2030.99     28.94 o 
 -10   1   3     1777.58     1783.13     20.66 o 
  -9   1   3       64.63       77.70      3.12 o 
  -8   1   3     2240.36     2402.91     27.92 o 
  -7   1   3      581.58      586.77     10.78 o 
  -6   1   3        5.06       12.44      1.90 o 
  -5   1   3       63.55       98.14      3.71 o 
  -4   1   3       22.48       17.07      3.32 o 
  -3   1   3     2028.01     2142.38     72.61 o 
  -2   1   3    17695.76    18773.73    343.66 o 
  -1   1   3     9616.93    10065.10    297.01 o 
   0   1   3     2122.90     2102.14     50.79 o 
   1   1   3        0.44        2.72      1.30 o 
   2   1   3      715.64      669.84     30.56 o 
   3   1   3      198.67      280.86      6.79 o 
   4   1   3     8378.09     8754.47    110.75 o 
   5   1   3      604.49      646.56      9.03 o 
   6   1   3      689.52      814.52     11.05 o 
   7   1   3      145.51      134.31      3.95 o 
   8   1   3       24.64       12.34      2.38 o 
   9   1   3     1636.75     1608.86     23.83 o 
  10   1   3      475.72      469.49     14.14 o 
  11   1   3      137.92      118.17      5.25 o 
  12   1   3        0.05       -0.55      1.75 o 
  13   1   3        2.78        1.09      2.24 o 
  14   1   3        0.59       -1.43      2.31 o 
  15   1   3       24.72       19.53      3.46 o 
  16   1   3     1396.26     1394.57     25.46 o 
  17   1   3       69.93       73.24      6.38 o 
  18   1   3      166.72      166.11     10.24 o 
  19   1   3      507.36      543.80     38.22 o 
  20   1   3       36.97       45.69      6.73 o 
  21   1   3      206.10      189.11     11.52 o 
  22   1   3      172.57      169.71     10.74 o 
  23   1   3        6.94       20.24     12.12 o 
  24   1   3        2.85        7.49     11.95 o 
 -26   2   3      332.83      365.59     20.80 o 
 -25   2   3       53.27       47.38     12.88 o 
 -24   2   3      645.41      702.39     27.99 o 
 -23   2   3       33.59       23.08      7.98 o 
 -22   2   3        0.18       -4.43      6.72 o 
 -21   2   3       95.12       95.35      6.84 o 
 -20   2   3       53.37       64.87      5.61 o 
 -19   2   3      296.09      299.74     10.47 o 
 -18   2   3     1374.04     1322.97     24.86 o 
 -17   2   3     1029.17     1049.38     20.71 o 
 -16   2   3     1626.99     1599.67     27.91 o 
 -15   2   3      264.76      253.78      7.74 o 
 -14   2   3        6.76        8.85      2.24 o 
 -13   2   3      116.63      127.14      5.47 o 
 -12   2   3        0.75       -1.58      1.58 o 
 -11   2   3       23.42       25.61      2.91 o 
 -10   2   3      562.60      553.36     14.01 o 
  -9   2   3     3708.61     3756.31     54.86 o 
  -8   2   3     1076.25     1144.07     15.26 o 
  -7   2   3      651.69      597.05      9.08 o 
  -6   2   3     7820.20     7517.15     86.96 o 
  -5   2   3     5533.13     6255.70     87.43 o 
  -4   2   3     3032.18     3554.62     46.73 o 
  -3   2   3       85.69       91.25      3.67 o 
  -2   2   3      538.06      624.34     12.88 o 
  -1   2   3     1807.63     1826.40     30.21 o 
   0   2   3    13674.78    14930.18    204.20 o 
   1   2   3      312.10      325.84      6.94 o 
   2   2   3       21.25       17.12      1.78 o 
   3   2   3     1759.99     1844.57     25.01 o 
   4   2   3      790.69      733.78     13.58 o 
   5   2   3       52.43       53.88      4.45 o 
   6   2   3     3810.27     3834.70     55.44 o 
   7   2   3      507.73      522.97      9.47 o 
   8   2   3       64.73       61.28      3.23 o 
   9   2   3      753.51      701.03     16.19 o 
  10   2   3      166.06      158.84      6.35 o 
  11   2   3      643.23      628.46     13.31 o 
  12   2   3      329.36      352.06     11.83 o 
  13   2   3      319.94      346.35      9.83 o 
  14   2   3      170.33      160.93      7.47 o 
  15   2   3       71.83       69.64      5.34 o 
  16   2   3      241.39      209.21      8.92 o 
  17   2   3        1.57       -0.91      3.21 o 
  18   2   3       66.49       60.47      5.41 o 
  19   2   3       15.31       14.14      5.71 o 
  20   2   3      134.60      137.62     15.29 o 
  21   2   3       40.46       45.73      8.92 o 
  22   2   3      426.29      462.26     47.86 o 
  23   2   3      138.73      150.92     17.61 o 
  24   2   3      703.29      741.57     72.55 o 
 -26   3   3        8.80       30.42     10.20 o 
 -25   3   3       17.81        2.20     14.87 o 
 -24   3   3      157.41      170.05     16.20 o 
 -23   3   3       17.82       11.43     21.00 o 
 -22   3   3        4.57        6.88      5.20 o 
 -21   3   3      388.99      432.81     19.07 o 
 -20   3   3       32.66       34.26     11.34 o 
 -19   3   3       63.23       64.35      8.59 o 
 -18   3   3       69.07       73.47      8.62 o 
 -17   3   3       43.21       42.21      6.83 o 
 -16   3   3       10.38       12.03      3.86 o 
 -15   3   3      724.40      706.75     18.06 o 
 -14   3   3      501.86      494.43     14.07 o 
 -13   3   3      533.60      522.67     14.01 o 
 -12   3   3        4.22        0.64      2.12 o 
 -11   3   3        2.38       -0.07      1.75 o 
 -10   3   3      145.71      158.48      6.55 o 
  -9   3   3      638.50      615.66     14.18 o 
  -8   3   3     1405.12     1399.48     22.69 o 
  -7   3   3      247.49      262.08      5.69 o 
  -6   3   3      198.50      181.97      8.78 o 
  -5   3   3      384.80      385.75      9.63 o 
  -4   3   3      180.96      192.44      5.59 o 
  -3   3   3     2650.40     2887.13     43.38 o 
  -2   3   3     1368.49     1445.14     26.18 o 
  -1   3   3       61.58       70.86      4.27 o 
   0   3   3       84.35      105.95      6.02 o 
   1   3   3        1.19       -1.35      1.35 o 
   2   3   3        3.37        3.37      1.52 o 
   3   3   3     1042.89     1007.20     16.72 o 
   4   3   3     3156.12     3135.58     45.82 o 
   5   3   3      474.20      475.64     11.15 o 
   6   3   3        0.31        0.69      1.47 o 
   7   3   3      259.46      234.25     18.12 o 
   8   3   3      410.42      375.51     10.59 o 
   9   3   3       52.73       55.76      4.88 o 
  10   3   3     1258.24     1262.66     32.51 o 
  11   3   3        9.64       10.69      2.94 o 
  12   3   3       93.48       97.40      6.99 o 
  13   3   3      747.37      713.85     28.41 o 
  14   3   3       17.75       19.08      4.00 o 
  15   3   3      744.56      681.81     21.93 o 
  16   3   3      130.95      124.77      9.02 o 
  17   3   3       97.69       91.72      8.05 o 
  18   3   3        0.01        1.95      4.16 o 
  19   3   3       53.46       73.98      7.90 o 
  20   3   3      127.76      132.86     18.92 o 
  21   3   3      541.23      568.55     25.33 o 
  22   3   3      190.21      189.21     33.62 o 
  23   3   3        1.68        9.99      8.07 o 
 -24   4   3      266.83      294.75     31.72 o 
 -23   4   3      485.56      517.61     25.75 o 
 -22   4   3      477.51      463.13     24.00 o 
 -21   4   3       25.51       33.56     17.34 o 
 -20   4   3      229.49      249.24     16.22 o 
 -19   4   3      459.31      448.71     18.90 o 
 -18   4   3      720.02      665.91     29.98 o 
 -17   4   3      374.22      392.23     14.58 o 
 -16   4   3        0.29        3.45      3.45 o 
 -15   4   3      936.84      944.71     22.36 o 
 -14   4   3       16.74       25.21      4.20 o 
 -13   4   3       33.56       25.31      4.28 o 
 -12   4   3      563.62      581.98     17.86 o 
 -11   4   3     1415.88     1397.40     27.41 o 
 -10   4   3      651.92      632.57     14.97 o 
  -9   4   3        0.06        6.07      2.24 o 
  -8   4   3      105.81       83.21      5.06 o 
  -7   4   3     2630.84     2457.89     41.86 o 
  -6   4   3        9.45       18.92      3.45 o 
  -5   4   3     2088.96     2226.17     43.84 o 
  -4   4   3        7.67       15.33      2.34 o 
  -3   4   3      173.47      155.35      6.60 o 
  -2   4   3      974.67     1053.56     25.39 o 
  -1   4   3       83.52       96.90     12.85 o 
   0   4   3     6801.83     7023.11    131.16 o 
   1   4   3      975.71     1038.95     21.07 o 
   2   4   3      291.40      297.95      8.98 o 
   3   4   3      715.61      729.72     15.23 o 
   4   4   3      998.17      992.49     19.64 o 
   5   4   3      440.00      433.29     11.11 o 
   6   4   3     1548.26     1568.30     29.30 o 
   7   4   3     6137.11     6211.31     99.25 o 
   8   4   3      727.65      713.67     17.23 o 
   9   4   3       31.29       32.66      4.16 o 
  10   4   3      159.06      157.14      8.67 o 
  11   4   3      659.15      658.68     20.43 o 
  12   4   3       48.57       51.60      7.35 o 
  13   4   3      418.51      416.38     13.86 o 
  14   4   3      558.54      563.39     17.62 o 
  15   4   3      185.20      182.44     12.60 o 
  16   4   3       92.70       90.15      9.43 o 
  17   4   3       20.64       24.03      6.13 o 
  18   4   3      641.19      639.94     26.36 o 
  19   4   3      253.26      232.52     17.79 o 
  20   4   3       64.61       58.10      8.99 o 
  21   4   3      295.22      303.25     31.42 o 
  22   4   3       31.19       42.47     12.79 o 
 -22   5   3       41.99       48.07     14.04 o 
 -21   5   3       12.54        9.03      7.91 o 
 -20   5   3        6.37       17.70      8.15 o 
 -19   5   3        1.22       -4.11      5.68 o 
 -18   5   3       90.35      114.66     10.32 o 
 -17   5   3       99.47      113.27      9.29 o 
 -16   5   3       22.73       24.48      5.05 o 
 -15   5   3      821.09      813.84     21.04 o 
 -14   5   3      108.27      117.30      8.17 o 
 -13   5   3      101.22      117.63      6.83 o 
 -12   5   3       57.88       42.47     10.15 o 
 -11   5   3      217.74      236.98     10.99 o 
 -10   5   3        0.35        6.26      2.89 o 
  -9   5   3     1582.56     1563.26     89.47 o 
  -8   5   3      214.44      205.98      9.43 o 
  -7   5   3        3.61        4.99      2.51 o 
  -6   5   3      349.20      319.74     13.92 o 
  -5   5   3       44.11       46.23      4.29 o 
  -4   5   3      345.53      326.59     21.35 o 
  -3   5   3     1652.45     1635.45     45.83 o 
  -2   5   3      358.59      362.96     22.30 o 
  -1   5   3     1102.08     1185.24     29.18 o 
   0   5   3      859.13      936.77     32.07 o 
   1   5   3       60.10       61.94      5.61 o 
   2   5   3      357.97      355.73     14.43 o 
   3   5   3     1405.37     1454.26     32.10 o 
   4   5   3        0.09        3.35      2.27 o 
   5   5   3        1.00        0.44      3.11 o 
   6   5   3      358.95      387.69     13.41 o 
   7   5   3       36.07       44.02      5.48 o 
   8   5   3      120.19      124.54      8.96 o 
   9   5   3        4.08        5.57      5.07 o 
  10   5   3      539.66      523.63     22.50 o 
  11   5   3      361.13      357.26     12.95 o 
  12   5   3       42.25       54.53      5.98 o 
  13   5   3      514.22      516.91     16.52 o 
  14   5   3       11.10       14.05      4.56 o 
  15   5   3     1001.20     1001.67     42.67 o 
  16   5   3        0.34       -2.80     11.26 o 
  17   5   3      279.64      281.62     20.14 o 
  18   5   3        3.80        5.63      6.32 o 
  19   5   3       73.61       69.88     11.12 o 
  20   5   3      113.14      126.31     14.47 o 
 -20   6   3      156.11      149.06     15.94 o 
 -19   6   3       66.50       60.42     21.27 o 
 -18   6   3       48.07       45.13      7.70 o 
 -17   6   3       29.79       40.17      8.94 o 
 -16   6   3        4.23        0.76      4.58 o 
 -15   6   3       21.08       20.13      5.99 o 
 -14   6   3      101.10       92.72      9.16 o 
 -13   6   3      311.21      299.77     13.93 o 
 -12   6   3       15.27       11.94      4.32 o 
 -11   6   3        4.17        3.30      3.25 o 
 -10   6   3       77.05       82.65      7.60 o 
  -9   6   3       16.45       27.01      4.60 o 
  -8   6   3      320.32      312.07     12.54 o 
  -7   6   3       98.74      101.35     10.03 o 
  -6   6   3       10.46       14.66      5.27 o 
  -5   6   3        4.62        7.92      4.95 o 
  -4   6   3       10.70        8.58      3.22 o 
  -3   6   3      322.92      318.42     13.52 o 
  -2   6   3      233.76      208.84     17.25 o 
  -1   6   3      300.61      304.41     12.45 o 
   0   6   3      112.14      121.84      8.67 o 
   1   6   3      123.43      121.64     21.22 o 
   2   6   3       34.51       37.25      4.77 o 
   3   6   3      185.97      172.32     15.95 o 
   4   6   3        9.03        6.10      3.23 o 
   5   6   3      528.05      526.71     16.96 o 
   6   6   3       52.39       49.64      7.15 o 
   7   6   3       59.20       55.57      6.49 o 
   8   6   3      187.81      176.64     18.01 o 
   9   6   3      119.50      121.50     14.32 o 
  10   6   3        3.35        3.25      4.07 o 
  11   6   3      128.88      153.27     20.42 o 
  12   6   3        2.26        3.41      4.63 o 
  13   6   3       16.51       25.09      7.14 o 
  14   6   3       68.83       46.87      8.82 o 
  15   6   3      130.04      103.24     15.51 o 
  16   6   3        9.68       19.28      6.22 o 
  17   6   3       30.31       36.75      9.55 o 
 -16   7   3      356.87      355.22     29.07 o 
 -15   7   3      478.47      462.26     32.45 o 
 -14   7   3      202.95      184.12     22.53 o 
 -13   7   3      112.16       96.10     15.93 o 
 -12   7   3       96.63       77.28     14.39 o 
 -11   7   3      345.31      354.31     25.85 o 
 -10   7   3     1050.12     1078.74     30.92 o 
  -9   7   3       31.04       24.71      5.29 o 
  -8   7   3       86.51       83.33     13.25 o 
  -7   7   3      662.53      673.04     23.22 o 
  -6   7   3        0.32        4.49      3.81 o 
  -5   7   3      885.28      838.10     26.58 o 
  -4   7   3        0.14       -3.18      3.18 o 
  -3   7   3        7.27       17.00      4.51 o 
  -2   7   3      137.33      133.71     10.38 o 
  -1   7   3      154.50      168.51     23.30 o 
   0   7   3      565.04      549.29     19.88 o 
   1   7   3      340.30      346.13     36.04 o 
   2   7   3      425.23      469.24     18.54 o 
   3   7   3      369.41      369.58     16.19 o 
   4   7   3        7.37        4.88      3.78 o 
   5   7   3      382.81      402.73     17.57 o 
   6   7   3       66.09       80.91      8.33 o 
   7   7   3        7.69       10.45      4.54 o 
   8   7   3        7.85        8.54      4.99 o 
   9   7   3      254.86      239.93     15.42 o 
  10   7   3       43.59       37.04      7.72 o 
  11   7   3       83.24       76.64     10.31 o 
  12   7   3      641.03      638.92     26.98 o 
  13   7   3      168.62      165.92     15.56 o 
  14   7   3       68.25       65.84     10.77 o 
 -11   8   3       90.60       79.37     14.81 o 
 -10   8   3      154.44      152.15     17.39 o 
  -9   8   3      127.10      120.63     11.56 o 
  -8   8   3        1.52        5.63      4.88 o 
  -7   8   3      159.15      163.35     18.19 o 
  -6   8   3      287.58      278.35     15.87 o 
  -5   8   3      177.47      186.80     21.12 o 
  -4   8   3       91.93       86.57      9.58 o 
  -3   8   3       99.21      114.79     11.08 o 
  -2   8   3      337.29      306.16     17.15 o 
  -1   8   3        6.29       -1.52      4.56 o 
   0   8   3      143.28      151.95     12.58 o 
   1   8   3       42.19       30.05      8.77 o 
   2   8   3      120.33       91.61     13.33 o 
   3   8   3        1.23       -0.83      4.27 o 
   4   8   3       63.53       76.77     21.53 o 
   5   8   3      315.79      342.47     17.05 o 
   6   8   3        0.30       -0.54      4.59 o 
   7   8   3      212.19      206.35     15.59 o 
   8   8   3      296.92      299.76     17.93 o 
 -27   0   4      206.21      217.53     24.06 o 
 -26   0   4       23.98       25.44     11.37 o 
 -25   0   4      202.45      206.57     22.77 o 
 -24   0   4      213.62      216.26     22.73 o 
 -23   0   4      458.13      504.03     30.92 o 
 -22   0   4      145.95      172.66     19.49 o 
 -21   0   4      219.88      212.46     21.47 o 
 -20   0   4       92.75       96.97     14.71 o 
 -19   0   4       15.63       18.12      4.47 o 
 -18   0   4      611.50      600.91     19.18 o 
 -17   0   4     4350.92     4301.14     71.56 o 
 -16   0   4      424.18      419.80     16.83 o 
 -15   0   4        7.51       13.26      3.09 o 
 -14   0   4      535.30      523.09     13.02 o 
 -13   0   4       63.86       57.35      4.02 o 
 -12   0   4      182.97      193.84      6.34 o 
 -11   0   4     7159.79     6969.59     96.79 o 
 -10   0   4       36.25       51.61      3.54 o 
  -9   0   4      572.19      523.45     10.08 o 
  -8   0   4      144.05      191.24      5.73 o 
  -7   0   4     1254.90     1185.24     30.94 o 
  -6   0   4      466.56      474.40     14.98 o 
  -5   0   4    11184.83    10928.10    237.21 o 
  -4   0   4     2192.74     2477.77     57.29 o 
  -3   0   4      899.98     1092.47     27.25 o 
   0   0   4      324.76      440.77     13.01 o 
   1   0   4      223.75      176.27     12.81 o 
   2   0   4     5768.11     5655.88    103.34 o 
   3   0   4       85.81       60.76      4.04 o 
   4   0   4       44.68       52.75      2.89 o 
   5   0   4     5598.38     5744.91     80.57 o 
   6   0   4        1.07        3.79      2.32 o 
   7   0   4     4477.41     4542.48     71.82 o 
   8   0   4      475.88      452.40     10.63 o 
   9   0   4     1892.12     1869.58     32.66 o 
  10   0   4      309.79      288.92     10.40 o 
  11   0   4      409.41      426.21     13.51 o 
  12   0   4     2559.64     2641.61     45.49 o 
  13   0   4     3848.36     3981.14     65.96 o 
  14   0   4       61.90       70.42      6.01 o 
  15   0   4       11.84       23.11      4.61 o 
  16   0   4      619.66      639.81     20.66 o 
  17   0   4     1165.68     1125.64     48.60 o 
  18   0   4        0.03       16.37      9.86 o 
  19   0   4       57.99       75.82     15.20 o 
  20   0   4       55.25       65.18     14.50 o 
  21   0   4      325.32      249.77     23.99 o 
  22   0   4      121.03      127.73     18.16 o 
  23   0   4     1133.34     1119.34     51.27 o 
  24   0   4      115.71      119.32     18.18 o 
 -27   1   4       62.01       77.91     10.78 o 
 -26   1   4        0.61        4.83      6.85 o 
 -25   1   4      139.23      146.39     13.59 o 
 -24   1   4       42.10       45.37      8.37 o 
 -23   1   4       32.75       28.98      5.90 o 
 -22   1   4      240.35      250.55     14.15 o 
 -21   1   4      320.80      336.88     18.24 o 
 -20   1   4      326.35      345.18     11.24 o 
 -19   1   4      148.10      150.98      8.02 o 
 -18   1   4       36.66       36.46      4.43 o 
 -17   1   4      176.72      183.83      8.17 o 
 -16   1   4      635.28      606.42     17.52 o 
 -15   1   4      568.05      559.99     11.99 o 
 -14   1   4     1840.22     1849.30     27.98 o 
 -13   1   4     3589.96     3601.95     42.37 o 
 -12   1   4      539.94      530.99      8.16 o 
 -11   1   4       10.17        9.23      1.48 o 
 -10   1   4      471.31      465.89      7.94 o 
  -9   1   4      729.95      711.95     11.14 o 
  -8   1   4     2512.43     2537.41     38.76 o 
  -7   1   4     5957.52     6151.07     97.55 o 
  -6   1   4      372.50      407.14      8.39 o 
  -4   1   4        0.13        0.35      0.68 o 
  -3   1   4      442.60      527.95     14.74 o 
  -2   1   4      193.94      139.72      4.28 o 
  -1   1   4     1727.13     1665.57     28.38 o 
   0   1   4       27.25       48.12      2.53 o 
   2   1   4     5969.08     6506.93     99.62 o 
   4   1   4     1776.59     1837.44     27.91 o 
   5   1   4      323.16      303.55      6.45 o 
   6   1   4      799.49      797.84     11.24 o 
   7   1   4      221.45      219.91      5.05 o 
   8   1   4     3162.92     3108.60     36.51 o 
   9   1   4      293.54      269.21      5.99 o 
  10   1   4     4422.65     4254.18     49.30 o 
  11   1   4     2019.98     1868.09     25.79 o 
  12   1   4       85.95       83.85      5.38 o 
  13   1   4      556.88      554.87     12.99 o 
  14   1   4        7.24        9.02      2.91 o 
  15   1   4       93.10      103.58      6.44 o 
  16   1   4       51.51       56.60      5.38 o 
  17   1   4     2240.83     2334.48     43.48 o 
  18   1   4      192.09      187.55     13.23 o 
  19   1   4       12.80       12.10      5.10 o 
  20   1   4      213.41      198.71     14.81 o 
  21   1   4       16.38       26.82     11.54 o 
  22   1   4       21.67       24.39     14.18 o 
  23   1   4       11.52        6.84      7.75 o 
  24   1   4        9.05       11.70     12.44 o 
 -27   2   4        2.01       -9.50      9.50 o 
 -26   2   4        1.55        1.23      9.00 o 
 -25   2   4        9.45        8.49      7.57 o 
 -24   2   4       80.95       93.65     12.48 o 
 -23   2   4      131.34      122.80     11.56 o 
 -22   2   4      563.75      572.50     15.44 o 
 -21   2   4       77.29       83.11      6.70 o 
 -20   2   4      197.48      213.36      9.73 o 
 -19   2   4      179.58      185.67      9.05 o 
 -18   2   4      872.13      878.45     18.77 o 
 -17   2   4      148.23      144.66      7.66 o 
 -16   2   4       87.51       91.65      5.96 o 
 -15   2   4      109.16      103.99      6.85 o 
 -14   2   4      174.83      152.09      7.05 o 
 -13   2   4        2.11        2.93      2.08 o 
 -12   2   4       72.65       61.40      3.89 o 
 -11   2   4     2099.57     2102.37     30.25 o 
  -9   2   4      598.41      587.49     11.17 o 
  -8   2   4     2040.83     2042.17     24.26 o 
  -7   2   4      153.59      153.33      3.92 o 
  -6   2   4       17.63       14.01      1.35 o 
  -5   2   4      603.35      616.45     11.53 o 
  -4   2   4     7507.94     8209.91    104.93 o 
  -3   2   4       40.39       59.70      3.14 o 
  -2   2   4       21.03       24.50      2.03 o 
  -1   2   4     1286.70     1400.94     20.39 o 
   0   2   4      878.80      898.07     15.43 o 
   1   2   4     1820.54     1985.66     33.35 o 
   2   2   4     1199.44     1294.69     20.09 o 
   3   2   4     1075.51     1113.67     17.96 o 
   4   2   4      265.55      283.34     11.81 o 
   5   2   4      111.31      103.35      3.99 o 
   6   2   4        0.05        2.13      1.12 o 
   7   2   4      394.01      365.17      9.89 o 
   8   2   4     1177.47     1152.44     20.07 o 
   9   2   4       10.38        8.92      2.29 o 
  10   2   4       50.83       55.83      4.34 o 
  11   2   4      476.63      418.09     11.72 o 
  12   2   4       61.80       61.49      8.41 o 
  13   2   4        4.03        6.56      3.09 o 
  14   2   4      499.41      506.24     12.80 o 
  15   2   4       73.17       74.78      5.59 o 
  16   2   4       20.20       14.71      3.68 o 
  17   2   4      202.27      193.21      9.05 o 
  18   2   4      141.17      136.51      8.01 o 
  19   2   4      136.14      156.76     12.07 o 
  20   2   4      226.06      243.72     35.90 o 
  21   2   4        0.04       -5.73      5.73 o 
  22   2   4      134.13      143.31     13.56 o 
  23   2   4        3.06        0.29      6.73 o 
 -26   3   4       62.77       72.50     12.42 o 
 -25   3   4       43.92       47.09     12.92 o 
 -24   3   4       24.08       15.40     11.60 o 
 -23   3   4      374.20      361.82     17.00 o 
 -22   3   4      209.15      205.84     12.78 o 
 -21   3   4       17.49       20.92      6.52 o 
 -20   3   4       16.30        9.40      5.83 o 
 -19   3   4        1.70        6.34      5.00 o 
 -18   3   4      274.59      274.97     14.68 o 
 -17   3   4      129.78      136.74     14.32 o 
 -16   3   4       18.25       22.66      5.23 o 
 -15   3   4       18.38       20.96      3.10 o 
 -14   3   4     1572.29     1559.33     26.65 o 
 -13   3   4     2278.90     2289.51     36.18 o 
 -12   3   4     1680.28     1640.96     26.98 o 
 -11   3   4      131.13      145.99      5.22 o 
 -10   3   4     1356.78     1255.68     17.64 o 
  -9   3   4      897.13      877.54     13.05 o 
  -8   3   4      415.80      490.21      8.26 o 
  -7   3   4        0.30        3.27      1.29 o 
  -6   3   4        2.02        1.19      1.36 o 
  -5   3   4      749.51      899.20     14.52 o 
  -4   3   4      168.76      174.79      4.87 o 
  -3   3   4      783.31      792.20     13.08 o 
  -2   3   4      319.65      320.49      6.88 o 
  -1   3   4       77.94       69.81      5.68 o 
   0   3   4     1712.31     1655.05     26.02 o 
   1   3   4       36.64       49.12      3.38 o 
   2   3   4       17.59       23.42      2.28 o 
   3   3   4      402.84      405.95      8.29 o 
   4   3   4     1026.06     1022.10     20.57 o 
   5   3   4      285.35      279.70      6.98 o 
   6   3   4      134.14      137.53      5.27 o 
   7   3   4     1689.58     1630.36     26.36 o 
   8   3   4      190.49      179.61      6.14 o 
   9   3   4       83.44       94.15      5.03 o 
  10   3   4        1.29        1.03      1.92 o 
  11   3   4       13.47        6.72      2.82 o 
  12   3   4      564.28      529.75     20.74 o 
  13   3   4       15.44       27.25      5.80 o 
  14   3   4      428.53      418.13     15.95 o 
  15   3   4       51.63       43.85      6.48 o 
  16   3   4      241.71      287.65     14.20 o 
  17   3   4      898.17      906.95     23.48 o 
  18   3   4      645.13      649.53     19.46 o 
  19   3   4       86.77       80.57      8.26 o 
  20   3   4        5.62       23.54      7.77 o 
  21   3   4      217.73      225.59     17.94 o 
  22   3   4        1.65        1.24      9.65 o 
 -24   4   4       40.07       50.97     11.04 o 
 -23   4   4       41.47       31.00      9.91 o 
 -22   4   4       66.17       65.11     11.76 o 
 -21   4   4        4.21       -0.61      6.60 o 
 -20   4   4       19.27       20.41      6.79 o 
 -19   4   4       99.77      108.34     13.28 o 
 -18   4   4      624.74      641.24     22.31 o 
 -17   4   4      640.54      604.84     20.94 o 
 -16   4   4        7.85        6.18      3.62 o 
 -15   4   4       51.83       44.81      5.67 o 
 -14   4   4       23.83       23.12      4.10 o 
 -13   4   4       96.43      107.50     11.78 o 
 -12   4   4      241.29      248.36      8.44 o 
 -11   4   4      925.73      852.32     18.95 o 
 -10   4   4       34.94       34.86      3.82 o 
  -9   4   4       67.45       64.76      4.64 o 
  -8   4   4      552.12      527.99     12.52 o 
  -7   4   4       41.56       55.29      5.41 o 
  -6   4   4      499.71      507.45     14.67 o 
  -5   4   4     1079.99     1093.14     19.95 o 
  -4   4   4       54.59       60.90      4.88 o 
  -3   4   4      480.09      480.88     11.09 o 
  -2   4   4      227.07      226.17      7.96 o 
  -1   4   4        4.25        3.03      2.45 o 
   0   4   4      682.32      719.74     22.49 o 
   1   4   4       65.31       78.25      5.31 o 
   2   4   4       10.16       16.15      3.96 o 
   3   4   4      405.14      408.83     10.31 o 
   4   4   4       80.74       78.56      4.87 o 
   5   4   4      401.18      408.66     12.88 o 
   6   4   4      135.30      136.83      6.87 o 
   7   4   4      473.87      539.20     13.99 o 
   8   4   4        7.36       13.25      3.04 o 
   9   4   4        1.50        3.03      2.63 o 
  10   4   4      148.57      170.14     10.70 o 
  11   4   4       31.36       31.08      4.59 o 
  12   4   4       76.74       74.62      6.71 o 
  13   4   4      589.20      573.34     17.14 o 
  14   4   4      118.36      107.72      9.62 o 
  15   4   4       56.03       50.69      7.24 o 
  16   4   4      387.40      410.33     17.37 o 
  17   4   4       17.87       15.54      6.45 o 
  18   4   4        9.75       25.26      8.32 o 
  19   4   4       71.53       68.02     22.09 o 
  20   4   4       14.09       19.82      7.80 o 
  21   4   4       17.51       31.51     30.79 o 
 -22   5   4        0.42        1.66      7.34 o 
 -21   5   4        8.51        4.69      7.40 o 
 -20   5   4       11.12       25.68      8.30 o 
 -19   5   4        4.84        8.21      6.98 o 
 -18   5   4       88.93       75.35     10.55 o 
 -17   5   4        2.86        9.89      4.36 o 
 -16   5   4      787.71      771.95     20.82 o 
 -15   5   4        0.02        4.78      3.63 o 
 -14   5   4      765.97      769.67     22.93 o 
 -13   5   4       88.35       76.02      5.70 o 
 -12   5   4       36.93       31.46      4.45 o 
 -11   5   4        1.47        0.86      2.60 o 
 -10   5   4      236.86      239.44      9.06 o 
  -9   5   4      125.98      129.97      7.56 o 
  -8   5   4      193.57      204.46     12.30 o 
  -7   5   4      454.10      447.37     56.36 o 
  -6   5   4      316.27      331.64     16.79 o 
  -5   5   4      202.27      226.00     14.31 o 
  -4   5   4     1039.31      954.89     31.56 o 
  -3   5   4      347.79      323.51     10.92 o 
  -2   5   4        2.20        7.60      3.21 o 
  -1   5   4      140.07      127.01     10.74 o 
   0   5   4      109.76      126.97     11.18 o 
   1   5   4      104.64      131.01     11.56 o 
   2   5   4      320.10      339.23     11.38 o 
   3   5   4      328.99      337.11     11.41 o 
   4   5   4     1770.93     1839.60     39.71 o 
   5   5   4      214.79      229.53     11.91 o 
   6   5   4      563.06      554.22     14.62 o 
   7   5   4      827.68      807.60     19.24 o 
   8   5   4       13.89       12.05      3.56 o 
   9   5   4      189.97      208.29     10.19 o 
  10   5   4      426.43      422.23     13.88 o 
  11   5   4      431.84      416.08     14.10 o 
  12   5   4      288.29      287.41     13.54 o 
  13   5   4       47.06       54.76      6.56 o 
  14   5   4      355.07      338.26     16.40 o 
  15   5   4        0.66        2.63      5.63 o 
  16   5   4      210.99      212.30     35.25 o 
  17   5   4        0.49        0.81      5.74 o 
  18   5   4       24.42       30.77      8.24 o 
  19   5   4       26.71       37.88      9.23 o 
 -20   6   4        3.84        0.37      7.16 o 
 -19   6   4      394.95      394.02     21.59 o 
 -18   6   4      619.39      616.51     25.77 o 
 -17   6   4        3.10       10.93      4.90 o 
 -16   6   4        4.07        4.77      4.31 o 
 -15   6   4       37.01       35.00      6.06 o 
 -14   6   4       37.44       41.42      6.44 o 
 -13   6   4      111.40      106.29     10.43 o 
 -12   6   4       25.72       35.41      5.62 o 
 -11   6   4      923.08      903.93     41.45 o 
 -10   6   4      138.35      155.23     10.28 o 
  -9   6   4      909.29      880.57     23.86 o 
  -8   6   4      872.95      833.26     22.56 o 
  -7   6   4       10.94       12.89      4.98 o 
  -6   6   4      117.83      112.22      6.96 o 
  -5   6   4        0.09        1.02      5.52 o 
  -4   6   4     1361.48     1505.89     61.37 o 
  -3   6   4      282.34      307.49     22.40 o 
  -2   6   4      146.91      182.26     19.89 o 
  -1   6   4      874.36      867.82     63.24 o 
   0   6   4      214.74      199.94      9.87 o 
   1   6   4      601.66      599.76     17.18 o 
   2   6   4        4.11        6.06      3.16 o 
   3   6   4       11.54       11.31      3.33 o 
   4   6   4       20.50       23.84      4.41 o 
   5   6   4        0.03        1.66      3.02 o 
   6   6   4        0.33        1.18      3.13 o 
   7   6   4       85.87       91.63      8.48 o 
   8   6   4     1011.82     1031.71     28.62 o 
   9   6   4      713.24      706.12     22.83 o 
  10   6   4       43.54       46.77      7.10 o 
  11   6   4      587.24      586.94     29.46 o 
  12   6   4      817.33      809.50     24.70 o 
  13   6   4       19.41       15.12      5.29 o 
  14   6   4      212.49      219.59     14.44 o 
  15   6   4        5.31        4.16      6.07 o 
  16   6   4      120.06      114.53     17.31 o 
 -16   7   4       98.61      107.18     12.04 o 
 -15   7   4        8.99        6.16      5.04 o 
 -14   7   4      538.04      485.30     35.35 o 
 -13   7   4        0.29       -1.41      4.05 o 
 -12   7   4        0.25        2.72      4.28 o 
 -11   7   4       27.47       27.09      8.52 o 
 -10   7   4        4.17        3.18      6.11 o 
  -9   7   4      160.32      144.67     18.93 o 
  -8   7   4      397.87      425.41     28.63 o 
  -7   7   4      136.72      140.42     10.67 o 
  -6   7   4        1.98       -2.90      3.09 o 
  -5   7   4        3.48        5.20      3.79 o 
  -4   7   4        8.52        1.71      3.42 o 
  -3   7   4        0.07        0.46      3.26 o 
  -2   7   4      169.06      154.09     10.03 o 
  -1   7   4        2.50       11.02      3.70 o 
   0   7   4      185.62      211.49     11.94 o 
   1   7   4        0.41       -2.22      3.44 o 
   2   7   4       11.80        7.24      5.44 o 
   3   7   4        7.44        6.12      4.16 o 
   4   7   4      727.07      733.45     25.07 o 
   5   7   4        1.54        0.84      3.83 o 
   6   7   4        5.93        2.16      4.54 o 
   7   7   4       24.04       25.06      6.17 o 
   8   7   4       43.83       52.80     15.64 o 
   9   7   4        8.82       11.27      9.78 o 
  10   7   4      243.59      234.20     17.25 o 
  11   7   4      125.20      141.62     14.17 o 
  12   7   4        6.65        2.11      5.88 o 
  13   7   4       97.04      111.42     20.43 o 
 -11   8   4       65.32       73.97     13.33 o 
 -10   8   4       20.42       21.29      6.05 o 
  -9   8   4      206.55      210.39     26.46 o 
  -8   8   4       22.84       13.99      5.56 o 
  -7   8   4      255.63      243.70     19.71 o 
  -6   8   4        2.74       -1.41      4.46 o 
  -5   8   4      212.38      180.94     13.28 o 
  -4   8   4       10.08       15.19      5.48 o 
  -3   8   4       31.13       44.41      7.34 o 
  -2   8   4      266.58      284.34     15.58 o 
  -1   8   4       18.89       32.34      6.74 o 
   0   8   4        2.78        8.14      5.05 o 
   1   8   4        0.05        1.65      4.53 o 
   2   8   4      460.43      477.70     20.11 o 
   3   8   4       20.73       20.55      5.85 o 
   4   8   4       10.26       11.54      5.36 o 
   5   8   4       29.67       32.67      6.99 o 
   6   8   4       94.27       86.25     17.88 o 
   7   8   4        0.21        1.47      5.11 o 
 -27   1   5      127.05      120.76     13.15 o 
 -26   1   5      305.26      313.24     19.33 o 
 -25   1   5       16.53        7.04     18.29 o 
 -24   1   5      366.57      377.61     19.93 o 
 -23   1   5        1.51        6.98      7.62 o 
 -22   1   5      321.47      335.24     13.14 o 
 -21   1   5      402.99      419.10     14.12 o 
 -20   1   5       59.85       61.87      5.78 o 
 -19   1   5      571.67      598.11     14.88 o 
 -18   1   5       65.11       66.23      5.46 o 
 -17   1   5       57.06       59.39      5.05 o 
 -16   1   5        0.38       -0.69      2.82 o 
 -15   1   5      122.71      114.51      7.10 o 
 -14   1   5       14.30       15.42      2.12 o 
 -13   1   5        0.72        2.31      1.53 o 
 -12   1   5      868.13      865.17     12.20 o 
 -11   1   5      199.02      192.41      4.75 o 
 -10   1   5      279.37      287.89      6.06 o 
  -9   1   5     1624.46     1476.79     20.10 o 
  -8   1   5      677.53      633.29     11.14 o 
  -7   1   5      194.84      187.07      5.28 o 
  -6   1   5       69.51       73.21      2.98 o 
  -5   1   5      782.23      783.88     11.19 o 
  -4   1   5      321.84      315.37      5.68 o 
  -3   1   5      699.73      658.36     10.47 o 
  -2   1   5        5.34        4.54      1.18 o 
  -1   1   5      714.73      759.66     10.98 o 
   0   1   5     4284.70     4910.70     67.80 o 
   1   1   5     2459.03     2571.01     34.11 o 
   2   1   5      359.06      318.72      8.23 o 
   3   1   5      630.24      586.02     10.89 o 
   4   1   5     2301.58     2313.10     29.57 o 
   5   1   5     1905.68     1922.58     25.16 o 
   6   1   5     4232.47     4149.71     50.80 o 
   7   1   5      260.59      255.63      5.69 o 
   8   1   5      665.43      673.12     10.64 o 
   9   1   5      857.51      844.60     12.76 o 
  10   1   5       75.69       89.00      4.08 o 
  11   1   5       51.27       51.49      4.84 o 
  12   1   5        5.89        6.92      2.53 o 
  13   1   5       16.48       15.46      3.15 o 
  14   1   5      183.22      202.25      8.43 o 
  15   1   5       46.76       47.51      5.83 o 
  16   1   5      119.49      120.87      7.99 o 
  17   1   5        3.33        3.01      4.27 o 
  18   1   5      380.04      345.97     13.73 o 
  19   1   5      170.49      178.07     14.60 o 
  20   1   5        0.03        6.49      7.13 o 
  21   1   5      393.54      379.88     19.50 o 
  22   1   5      145.39      121.25     19.32 o 
  23   1   5        1.71        6.25      7.83 o 
 -27   2   5       27.03       51.05     15.44 o 
 -26   2   5       72.83       72.85     17.75 o 
 -25   2   5       47.68       28.02      8.96 o 
 -24   2   5      134.30      128.72      9.40 o 
 -23   2   5        1.76       -3.41      3.86 o 
 -22   2   5      806.95      847.94     19.76 o 
 -21   2   5       41.38       45.05      5.48 o 
 -20   2   5       28.76       36.45      4.85 o 
 -19   2   5       22.50       22.76      4.05 o 
 -18   2   5        3.77        4.91      3.61 o 
 -17   2   5      347.76      357.47     12.40 o 
 -16   2   5      815.79      801.42     19.39 o 
 -15   2   5       12.25       11.17      3.26 o 
 -14   2   5      708.34      692.78     16.68 o 
 -13   2   5     1716.60     1685.17     25.84 o 
 -12   2   5     1117.38     1103.25     16.81 o 
 -11   2   5      323.05      276.96      8.11 o 
 -10   2   5       94.25       94.49      5.58 o 
  -9   2   5      193.02      197.18      6.91 o 
  -8   2   5        0.92       -0.93      0.93 o 
  -7   2   5      332.33      379.20      6.97 o 
  -6   2   5     5518.71     5830.62     68.39 o 
  -5   2   5      623.22      599.75     18.25 o 
  -4   2   5     9265.04     9771.07    124.51 o 
  -3   2   5       20.22       18.64      2.15 o 
  -2   2   5       33.44       47.30      3.25 o 
  -1   2   5     1376.45     1265.65     19.29 o 
   0   2   5       21.44       27.98      2.42 o 
   1   2   5     2260.69     2258.13     26.63 o 
   2   2   5     3632.99     3808.40     49.95 o 
   3   2   5      144.81      148.04      4.80 o 
   4   2   5        3.72        5.80      1.74 o 
   5   2   5        0.79        0.02      0.96 o 
   6   2   5     1649.22     1602.64     40.82 o 
   7   2   5       63.51       66.94      4.16 o 
   8   2   5     1484.81     1421.09     24.12 o 
   9   2   5     1716.65     1579.38     29.72 o 
  10   2   5      761.40      793.35     17.94 o 
  11   2   5      105.02       90.51      6.19 o 
  12   2   5      799.30      736.60     17.68 o 
  13   2   5     1572.53     1514.04     31.41 o 
  14   2   5     1770.27     1744.56     30.53 o 
  15   2   5        1.13        4.44      3.21 o 
  16   2   5      347.92      364.51     11.44 o 
  17   2   5     1158.68     1204.79     24.04 o 
  18   2   5      526.93      534.50     14.64 o 
  19   2   5       56.78       55.50      7.14 o 
  20   2   5       16.82       22.59      7.42 o 
  21   2   5      445.25      467.50     62.03 o 
  22   2   5        1.61        1.24     12.13 o 
 -26   3   5       70.91       93.56     13.52 o 
 -25   3   5      327.16      338.62     45.81 o 
 -24   3   5        2.79       10.88      6.61 o 
 -23   3   5       15.32       23.63      8.67 o 
 -22   3   5      104.63      101.68     20.06 o 
 -21   3   5      446.35      439.38     22.23 o 
 -20   3   5       97.46      113.08     11.07 o 
 -19   3   5      712.04      777.51     27.61 o 
 -18   3   5      203.94      218.53     10.10 o 
 -17   3   5       15.31       16.06      3.63 o 
 -16   3   5        1.18       -2.81      2.81 o 
 -15   3   5      542.55      538.49     14.38 o 
 -14   3   5      145.00      148.56      7.76 o 
 -13   3   5      511.30      534.59     13.43 o 
 -12   3   5        0.32        0.57      1.68 o 
 -11   3   5        2.88        0.95      1.69 o 
 -10   3   5      392.42      343.98      6.76 o 
  -9   3   5      866.08      835.78     12.84 o 
  -8   3   5        0.51       -0.18      1.22 o 
  -7   3   5     1275.64     1230.51     18.61 o 
  -6   3   5        4.42        8.34      1.95 o 
  -5   3   5      213.35      233.53      6.19 o 
  -4   3   5     3078.86     3223.43     44.18 o 
  -3   3   5     2143.82     2290.00     32.52 o 
  -2   3   5       20.72       12.96      2.05 o 
  -1   3   5     2117.70     2080.99     29.93 o 
   0   3   5      826.84      809.48     13.90 o 
   1   3   5      380.72      378.45      8.83 o 
   2   3   5     1173.03     1196.27     17.99 o 
   3   3   5     2356.04     2437.06     33.64 o 
   4   3   5       11.14       14.81      2.02 o 
   5   3   5      906.51      878.98     16.07 o 
   6   3   5      675.88      668.86     13.42 o 
   7   3   5       72.28       65.91      4.97 o 
   8   3   5      263.54      288.03     10.19 o 
   9   3   5     1223.53     1222.03     22.07 o 
  10   3   5        0.52        2.96      2.50 o 
  11   3   5       48.88       52.29      4.84 o 
  12   3   5       92.56       93.91      6.42 o 
  13   3   5       47.73       46.42      6.16 o 
  14   3   5      265.44      246.30     12.62 o 
  15   3   5     1462.53     1468.84     37.05 o 
  16   3   5        3.32        5.31      4.38 o 
  17   3   5       39.72       35.42      8.42 o 
  18   3   5        1.79        5.91      9.10 o 
  19   3   5        6.31        3.43      5.21 o 
  20   3   5       77.14       72.51     11.16 o 
  21   3   5      868.77      911.60     33.26 o 
 -24   4   5       31.83       14.27      8.71 o 
 -23   4   5       10.25        2.98     13.58 o 
 -22   4   5      133.44      134.50     14.76 o 
 -21   4   5      540.32      543.37     24.80 o 
 -20   4   5      351.77      346.38     19.29 o 
 -19   4   5      207.74      186.08     13.62 o 
 -18   4   5       31.07       40.95     11.35 o 
 -17   4   5      497.97      501.16     18.61 o 
 -16   4   5       20.13       23.19      5.55 o 
 -15   4   5      209.12      211.74     11.62 o 
 -14   4   5      123.26      116.29     11.97 o 
 -13   4   5       16.45       15.76      4.20 o 
 -12   4   5      612.87      600.13     13.64 o 
 -11   4   5       50.73       59.99      5.01 o 
 -10   4   5     1490.41     1416.31     27.36 o 
  -9   4   5       79.76       66.53      5.77 o 
  -8   4   5        4.15        1.77      1.92 o 
  -7   4   5      522.53      546.13     16.28 o 
  -6   4   5      896.51      908.71     17.78 o 
  -5   4   5      611.59      585.39     13.10 o 
  -4   4   5       49.26       50.00      6.14 o 
  -3   4   5     2529.72     2641.28     41.88 o 
  -2   4   5       26.73       23.18      3.08 o 
  -1   4   5      660.66      654.51     14.18 o 
   0   4   5     3149.45     3151.80     54.44 o 
   1   4   5      584.42      605.81     14.95 o 
   2   4   5      121.56      114.46      7.90 o 
   3   4   5       29.87       31.33      3.10 o 
   4   4   5      337.14      338.52     13.16 o 
   5   4   5      209.45      230.43      8.47 o 
   6   4   5        0.14        0.69      2.10 o 
   7   4   5      342.20      316.56     10.42 o 
   8   4   5        9.51       13.63      3.43 o 
   9   4   5      616.04      607.06     19.54 o 
  10   4   5      684.89      679.15     28.06 o 
  11   4   5     1578.04     1483.76     36.39 o 
  12   4   5      629.40      649.30     21.46 o 
  13   4   5      125.05      125.75     10.26 o 
  14   4   5       27.14       19.60      5.33 o 
  15   4   5      184.16      183.84     24.21 o 
  16   4   5       52.68       37.21      8.34 o 
  17   4   5       20.93       17.60     11.30 o 
  18   4   5      542.53      511.68     23.33 o 
  19   4   5      126.32      137.04     28.37 o 
  20   4   5      349.99      337.68     20.24 o 
 -22   5   5      285.44      241.13     19.55 o 
 -21   5   5       23.39       22.89      8.69 o 
 -20   5   5       29.67       32.64      8.70 o 
 -19   5   5      103.72       91.18     11.75 o 
 -18   5   5      282.89      277.40     17.03 o 
 -17   5   5       62.38       68.36      9.52 o 
 -16   5   5        8.65        5.80      5.12 o 
 -15   5   5       64.29       52.47      6.02 o 
 -14   5   5       40.09       49.66      7.40 o 
 -13   5   5      327.89      306.73     16.53 o 
 -12   5   5        0.20        2.72      2.74 o 
 -11   5   5      392.24      395.89     12.12 o 
 -10   5   5      170.15      171.08     10.17 o 
  -9   5   5      219.79      203.98     11.32 o 
  -8   5   5      135.53      137.98      9.42 o 
  -7   5   5      128.72      137.98      9.69 o 
  -6   5   5       53.44       51.60      6.04 o 
  -5   5   5        0.06       -1.78      2.74 o 
  -4   5   5      665.24      690.51     19.92 o 
  -3   5   5      239.48      239.36      8.47 o 
  -2   5   5       21.32       25.07      4.45 o 
  -1   5   5      164.50      187.52     10.27 o 
   0   5   5      230.67      229.36     10.40 o 
   1   5   5     1381.88     1366.32     32.23 o 
   2   5   5      125.89      150.85      9.86 o 
   3   5   5      112.70      122.92      6.28 o 
   4   5   5     1757.98     1834.64     34.36 o 
   5   5   5     1713.31     1771.73     33.92 o 
   6   5   5       21.17       18.81      3.60 o 
   7   5   5      170.29      188.86      9.39 o 
   8   5   5     1133.93     1132.06     25.45 o 
   9   5   5       24.57       18.61      4.23 o 
  10   5   5       87.43       96.27     11.93 o 
  11   5   5       60.82       61.41      6.66 o 
  12   5   5      297.95      335.57     15.66 o 
  13   5   5      104.94       97.96     11.26 o 
  14   5   5       11.21       25.96      7.23 o 
  15   5   5      484.17      453.30     49.53 o 
  16   5   5        9.59       10.15      6.26 o 
  17   5   5        2.18       -1.42      5.48 o 
  18   5   5      322.53      305.23     19.44 o 
 -20   6   5      165.64      177.46     15.86 o 
 -19   6   5       57.38       33.40      8.98 o 
 -18   6   5        0.02       -4.55      5.36 o 
 -17   6   5        3.69       15.58      7.39 o 
 -16   6   5        0.00        1.10      8.64 o 
 -15   6   5        2.13        6.61      3.97 o 
 -14   6   5       48.19       55.94      5.75 o 
 -13   6   5      503.61      516.79     29.20 o 
 -12   6   5       34.40       34.92      4.98 o 
 -11   6   5      236.35      210.29     11.92 o 
 -10   6   5       39.30       35.80      5.41 o 
  -9   6   5      227.47      206.95     10.50 o 
  -8   6   5      155.43      146.15     12.26 o 
  -7   6   5       61.29       64.95      9.85 o 
  -6   6   5       84.66       91.53     11.36 o 
  -5   6   5      144.86      151.92     18.73 o 
  -4   6   5        2.45        9.27      6.84 o 
  -3   6   5       23.63       19.30      7.66 o 
  -2   6   5      297.83      279.23     21.80 o 
  -1   6   5      228.76      215.21     21.89 o 
   0   6   5       36.12       29.35      9.17 o 
   1   6   5      104.54      107.44      8.02 o 
   2   6   5        9.39        9.30      3.23 o 
   3   6   5        3.52        3.80      3.12 o 
   4   6   5        1.69        4.36      3.16 o 
   5   6   5     1008.90     1047.61     35.63 o 
   6   6   5       60.12       59.74      6.91 o 
   7   6   5        4.99        4.94      3.43 o 
   8   6   5      311.17      318.33     12.93 o 
   9   6   5       99.43       87.79      7.79 o 
  10   6   5       43.27       45.69      8.64 o 
  11   6   5      163.23      177.44     12.44 o 
  12   6   5      514.80      496.81     22.48 o 
  13   6   5       80.75       72.29     12.51 o 
  14   6   5       55.57       52.85     11.47 o 
  15   6   5        0.54       -2.25      5.68 o 
 -16   7   5      437.11      493.57     22.14 o 
 -15   7   5      608.03      590.83     24.05 o 
 -14   7   5        1.83        1.71      7.63 o 
 -13   7   5      117.98      130.26     11.79 o 
 -12   7   5      721.75      650.79     58.59 o 
 -11   7   5       33.85       26.71      6.47 o 
 -10   7   5       20.19       18.90     10.69 o 
  -9   7   5       88.98      104.16      9.25 o 
  -8   7   5      933.06      976.25     29.28 o 
  -7   7   5      422.70      384.44     28.18 o 
  -6   7   5       85.51       98.28      8.54 o 
  -5   7   5     1456.79     1449.39     39.65 o 
  -4   7   5      525.14      502.79     18.20 o 
  -3   7   5        0.04       -3.30      3.30 o 
  -2   7   5       37.14       40.26      5.75 o 
  -1   7   5        0.13       -2.64      3.14 o 
   0   7   5       89.26       96.19      8.72 o 
   1   7   5       63.28       72.68      7.66 o 
   2   7   5      614.28      635.93     22.23 o 
   3   7   5       67.41       64.40      7.68 o 
   4   7   5       78.02       92.44     24.31 o 
   5   7   5      546.05      565.75     19.33 o 
   6   7   5      333.91      333.10     16.56 o 
   7   7   5       20.71       29.57      8.34 o 
   8   7   5        5.16        8.77      5.41 o 
   9   7   5       38.93       34.16      7.76 o 
  10   7   5       35.60       25.56      7.28 o 
  11   7   5        0.04        3.81      5.83 o 
  12   7   5       27.67       39.84     12.06 o 
 -10   8   5      212.92      214.17     18.87 o 
  -9   8   5      135.40      121.64     24.86 o 
  -8   8   5      407.45      375.78     17.25 o 
  -7   8   5      166.22      151.90     11.99 o 
  -6   8   5       75.29       82.16      9.05 o 
  -5   8   5      102.06       95.42     19.94 o 
  -4   8   5       40.78       36.82     12.28 o 
  -3   8   5      232.33      266.97     21.67 o 
  -2   8   5      380.71      377.25     17.76 o 
  -1   8   5      131.07      148.64     12.33 o 
   0   8   5     1054.82     1017.07     32.13 o 
   1   8   5      358.36      344.70     16.54 o 
   2   8   5       18.92       26.92      6.25 o 
   3   8   5       22.30       27.06     11.36 o 
   4   8   5       12.71       10.20      5.47 o 
   5   8   5       39.32       44.91      9.00 o 
   6   8   5        4.42        6.19      5.64 o 
 -27   0   6       11.28        7.82      9.85 o 
 -26   0   6       48.89       63.02     15.14 o 
 -25   0   6      197.32      226.07     25.14 o 
 -24   0   6      495.59      519.83     33.41 o 
 -23   0   6     1010.12     1037.54     50.12 o 
 -22   0   6      465.03      508.37     32.58 o 
 -21   0   6       20.65       31.56     10.76 o 
 -20   0   6      209.36      201.89     21.57 o 
 -19   0   6      127.39      140.98     10.86 o 
 -18   0   6     1132.37     1161.39     41.91 o 
 -17   0   6     2036.34     2060.79     53.22 o 
 -16   0   6      550.79      544.63     15.25 o 
 -15   0   6     4933.67     4948.75     89.88 o 
 -14   0   6       18.25       15.79      3.30 o 
 -13   0   6      270.68      255.01      9.01 o 
 -12   0   6     4630.90     4668.88     75.73 o 
 -11   0   6      511.79      562.41     13.46 o 
 -10   0   6      900.37      880.17     18.06 o 
  -9   0   6     4305.81     4375.49     70.72 o 
  -8   0   6        6.70        9.47      2.11 o 
  -7   0   6      444.15      490.62     21.50 o 
  -6   0   6      506.39      474.53     23.41 o 
  -5   0   6      681.43      636.42     18.66 o 
  -4   0   6     4847.23     4901.64     88.85 o 
  -3   0   6     8118.90     8320.41    175.17 o 
  -2   0   6     7458.14     7699.62    136.29 o 
  -1   0   6        1.10       24.04      4.99 o 
   0   0   6    11189.23    12295.19    215.04 o 
   1   0   6      578.02      667.85     16.65 o 
   2   0   6     3531.80     3344.48     54.95 o 
   3   0   6      278.40      258.49      7.76 o 
   4   0   6      281.08      325.08      9.17 o 
   5   0   6     2739.95     2747.10     46.90 o 
   6   0   6     4525.09     4485.24     73.63 o 
   7   0   6    11591.88    11293.79    177.23 o 
   8   0   6       43.21       47.63      5.03 o 
   9   0   6      200.49      193.96      8.06 o 
  10   0   6        7.35        7.57      2.85 o 
  11   0   6      284.11      290.36     11.44 o 
  12   0   6       18.84       26.20      4.33 o 
  13   0   6     1421.70     1392.23     29.23 o 
  14   0   6     2169.66     2140.18     78.89 o 
  15   0   6     1824.46     1779.07     69.12 o 
  16   0   6       97.12       73.77     14.40 o 
  17   0   6      356.55      358.01     26.83 o 
  18   0   6     1145.31     1143.12     52.00 o 
  19   0   6        0.33       -1.72      9.47 o 
  20   0   6      246.92      257.04     25.32 o 
  21   0   6       74.90       56.54     14.72 o 
  22   0   6        0.88        3.84     11.25 o 
 -27   1   6      197.86      198.55     17.25 o 
 -26   1   6       55.22       61.76     18.87 o 
 -25   1   6       62.94       49.05     13.27 o 
 -24   1   6       61.05       78.46     14.27 o 
 -23   1   6       53.18       58.17     11.12 o 
 -22   1   6        1.13        3.44      5.76 o 
 -21   1   6       76.47       83.22      7.82 o 
 -20   1   6      693.84      752.38     17.41 o 
 -19   1   6       88.55       92.34      6.40 o 
 -18   1   6      626.74      639.79     15.07 o 
 -17   1   6        2.34        5.84      2.53 o 
 -16   1   6       21.34       17.21      2.79 o 
 -15   1   6      288.80      284.79      7.06 o 
 -14   1   6      565.50      558.56      9.57 o 
 -13   1   6       53.84       57.60      4.16 o 
 -12   1   6       26.03       20.32      2.31 o 
 -11   1   6      406.04      390.93      7.65 o 
 -10   1   6       84.84       87.50      3.72 o 
  -9   1   6      415.48      408.33      8.06 o 
  -8   1   6     3887.11     3592.22     48.04 o 
  -7   1   6      832.56      811.22     13.04 o 
  -6   1   6      109.45      115.04      3.59 o 
  -5   1   6        5.98        1.47      1.12 o 
  -4   1   6        0.09       -1.25      1.25 o 
  -3   1   6     1391.94     1564.30     17.77 o 
  -2   1   6     4657.00     4638.27     52.00 o 
  -1   1   6        5.61        8.18      1.27 o 
   0   1   6       63.18       72.18      3.55 o 
   1   1   6      555.06      572.28      9.45 o 
   2   1   6      538.88      530.71     10.03 o 
   3   1   6     1538.37     1568.52     19.77 o 
   4   1   6     4432.48     4485.84     50.99 o 
   5   1   6      141.83      145.21      4.30 o 
   6   1   6       96.37      103.55      5.68 o 
   7   1   6      106.93       95.97      3.80 o 
   8   1   6      118.09      111.13      4.13 o 
   9   1   6      160.76      159.85      5.14 o 
  10   1   6     2610.53     2648.97     32.84 o 
  11   1   6       70.52       70.31      4.94 o 
  12   1   6      190.97      197.22      8.00 o 
  13   1   6      960.51      968.01     19.21 o 
  14   1   6       13.59       20.25      5.51 o 
  15   1   6      230.34      241.27      9.42 o 
  16   1   6       87.56       85.66      8.87 o 
  17   1   6      433.26      411.78     20.28 o 
  18   1   6       12.02        0.39      6.87 o 
  19   1   6        2.93        0.09      6.88 o 
  20   1   6      590.65      578.25     24.44 o 
  21   1   6      346.11      374.45     19.85 o 
  22   1   6      494.84      513.00     47.91 o 
 -27   2   6        1.06        6.33     11.63 o 
 -26   2   6        1.23        2.48     10.70 o 
 -25   2   6       33.97       52.34      9.03 o 
 -24   2   6       23.88       24.79      6.09 o 
 -23   2   6       22.16       28.46      5.31 o 
 -22   2   6        0.15        2.26      4.74 o 
 -21   2   6        0.84        1.35      3.69 o 
 -20   2   6       16.13       18.11      4.80 o 
 -19   2   6        0.86       -0.33      3.36 o 
 -18   2   6      172.33      171.22      9.83 o 
 -17   2   6      679.04      693.85     18.18 o 
 -16   2   6      362.24      377.01     12.48 o 
 -15   2   6        3.00       -2.09      2.29 o 
 -14   2   6       24.06       23.77      3.20 o 
 -13   2   6      982.44      984.54     17.20 o 
 -12   2   6      173.73      162.29      6.09 o 
 -11   2   6      985.48      999.71     16.70 o 
 -10   2   6       16.75       12.53      1.97 o 
  -9   2   6      488.08      512.46     10.68 o 
  -8   2   6        3.91        2.40      1.16 o 
  -7   2   6      104.09      121.89      4.37 o 
  -6   2   6      909.51      886.67     12.73 o 
  -5   2   6      236.67      254.05      6.98 o 
  -4   2   6        1.28       -1.18      1.18 o 
  -3   2   6     1184.92     1247.21     17.47 o 
  -2   2   6      915.30      974.61     14.28 o 
  -1   2   6      508.36      520.37      8.94 o 
   0   2   6      898.63      851.29     16.01 o 
   1   2   6     1199.11     1218.61     19.06 o 
   4   2   6      299.22      283.37     13.17 o 
   5   2   6      193.77      202.13      5.78 o 
   6   2   6      160.08      144.50      5.64 o 
   7   2   6      759.78      737.55     16.31 o 
   8   2   6      570.38      528.27     13.28 o 
   9   2   6       60.25       56.23      4.86 o 
  10   2   6       37.92       40.52      4.41 o 
  11   2   6       10.64       11.55      3.36 o 
  12   2   6      240.35      242.60     13.81 o 
  13   2   6      182.68      182.71      9.50 o 
  14   2   6        9.09        8.69      3.59 o 
  15   2   6      258.90      241.71      9.82 o 
  16   2   6        3.57        6.29      4.90 o 
  17   2   6        5.22        9.10      4.09 o 
  18   2   6       22.38       30.26      5.72 o 
  19   2   6      116.76      132.69      9.83 o 
  20   2   6        0.73       -7.70     12.97 o 
  21   2   6       79.25       53.58     16.31 o 
 -26   3   6       18.24       48.34     10.93 o 
 -25   3   6       22.81       34.37      8.27 o 
 -24   3   6      191.70      184.68     16.64 o 
 -23   3   6        4.23       20.17      8.18 o 
 -22   3   6        2.30       -2.99      7.20 o 
 -21   3   6      449.75      467.12     19.82 o 
 -20   3   6      182.03      200.72     15.79 o 
 -19   3   6        4.21        5.29      3.63 o 
 -18   3   6      144.82      131.92      8.47 o 
 -17   3   6      345.07      363.95     16.69 o 
 -16   3   6        0.53       -0.40      2.85 o 
 -15   3   6        8.21       12.34      3.34 o 
 -14   3   6      123.34      125.80      8.41 o 
 -13   3   6       66.87       63.47      6.73 o 
 -12   3   6      343.48      351.39      9.53 o 
 -11   3   6     1613.76     1554.20     23.54 o 
 -10   3   6     1198.16     1203.33     16.47 o 
  -9   3   6     1408.29     1291.85     18.39 o 
  -8   3   6     1179.82     1117.14     16.27 o 
  -7   3   6     5589.70     5762.11     74.72 o 
  -6   3   6     1432.71     1530.61     25.66 o 
  -5   3   6       13.01       16.20      2.45 o 
  -4   3   6      120.69      120.32      5.24 o 
  -3   3   6     3748.66     3734.80     51.03 o 
  -2   3   6       29.50       25.11      2.70 o 
  -1   3   6        2.01        0.69      1.51 o 
   0   3   6      226.23      227.42      6.45 o 
   1   3   6       56.12       59.43      4.47 o 
   2   3   6     1538.70     1524.22     21.31 o 
   3   3   6      438.54      455.53      9.30 o 
   4   3   6      497.83      419.46      9.79 o 
   5   3   6      387.96      375.57      9.38 o 
   6   3   6      605.39      553.15     12.24 o 
   7   3   6      941.38      975.45     20.45 o 
   8   3   6       52.83       52.63      4.67 o 
   9   3   6      950.88      910.25     20.06 o 
  10   3   6      589.92      594.64     15.32 o 
  11   3   6      871.52      874.35     20.16 o 
  12   3   6      309.78      303.24     10.82 o 
  13   3   6      133.93      119.08      7.73 o 
  14   3   6      264.52      272.15     13.41 o 
  15   3   6      260.32      259.33     13.88 o 
  16   3   6      314.36      302.62     15.02 o 
  17   3   6        9.80       12.52      6.15 o 
  18   3   6       20.66       25.26      6.98 o 
  19   3   6      180.79      192.26     15.01 o 
  20   3   6      285.58      331.01     34.35 o 
 -24   4   6        2.04       -5.23     10.90 o 
 -23   4   6       67.90       68.26     11.98 o 
 -22   4   6        1.02        4.22     16.26 o 
 -21   4   6       35.63       51.15     10.45 o 
 -20   4   6       79.62       81.39     15.06 o 
 -19   4   6        7.12       10.30      6.68 o 
 -18   4   6       24.15        9.79      8.74 o 
 -17   4   6        7.52       11.47      5.13 o 
 -16   4   6      113.75      106.56      9.56 o 
 -15   4   6      544.60      551.98     26.88 o 
 -14   4   6        4.84        6.94      3.65 o 
 -13   4   6      487.98      448.14     19.21 o 
 -12   4   6       28.15       29.43      3.26 o 
 -11   4   6        0.46       -1.37      1.80 o 
 -10   4   6        0.01        0.68      1.85 o 
  -9   4   6      132.69      156.76      7.15 o 
  -8   4   6       33.59       32.49      4.12 o 
  -7   4   6        0.36        3.60      2.42 o 
  -6   4   6      360.84      374.26     10.45 o 
  -5   4   6        1.10        1.68      2.17 o 
  -4   4   6      406.70      424.33     12.22 o 
  -3   4   6     1530.20     1542.57     27.17 o 
  -2   4   6     1333.01     1293.29     23.72 o 
  -1   4   6       21.98       28.25      3.87 o 
   0   4   6      654.29      640.13     14.42 o 
   1   4   6      484.17      454.23     13.01 o 
   2   4   6      540.80      527.83     25.94 o 
   3   4   6      515.67      540.45     15.19 o 
   4   4   6      195.29      210.71     10.51 o 
   5   4   6      931.84      929.26     20.44 o 
   6   4   6      339.52      304.89     10.32 o 
   7   4   6      146.81      157.00      8.28 o 
   8   4   6      221.50      208.76     11.13 o 
   9   4   6      120.69      105.36      8.65 o 
  10   4   6       72.22       55.21     10.46 o 
  11   4   6        4.32        2.23      5.28 o 
  12   4   6      117.14      111.56      9.48 o 
  13   4   6        2.56       -1.97      3.60 o 
  14   4   6       20.44       23.78      5.79 o 
  15   4   6      353.46      327.17     17.40 o 
  16   4   6       13.10       20.70      6.44 o 
  17   4   6       19.28       22.15      6.92 o 
  18   4   6       53.54       55.06      9.76 o 
  19   4   6       21.76       15.03      7.32 o 
 -22   5   6      116.41      105.19     13.15 o 
 -21   5   6      469.31      442.74     34.13 o 
 -20   5   6       35.30       29.33     10.89 o 
 -19   5   6       33.86       14.86      8.56 o 
 -18   5   6       51.06       42.19      8.71 o 
 -17   5   6      175.11      169.88     13.96 o 
 -16   5   6      684.92      651.07     21.58 o 
 -15   5   6      383.32      367.89     15.81 o 
 -14   5   6      677.70      632.40     22.56 o 
 -13   5   6       99.86       90.76      6.33 o 
 -12   5   6      193.39      199.74      9.53 o 
 -11   5   6        0.12        0.07      2.70 o 
 -10   5   6       23.16       20.99      3.39 o 
  -9   5   6       57.81       47.84      6.24 o 
  -8   5   6      184.96      191.52     11.00 o 
  -7   5   6       27.17       26.91      8.20 o 
  -6   5   6      861.79      896.23     24.33 o 
  -5   5   6       95.62       91.08     11.36 o 
  -4   5   6      409.32      419.02     11.69 o 
  -3   5   6      321.21      316.90      9.95 o 
  -2   5   6      817.75      850.99     25.17 o 
  -1   5   6      125.71      126.93      7.85 o 
   0   5   6      139.65      149.13      8.60 o 
   1   5   6       14.09       19.60      3.77 o 
   2   5   6       38.17       47.87      7.36 o 
   3   5   6        4.78        5.68      2.50 o 
   4   5   6     2178.05     2213.63     40.53 o 
   5   5   6        1.23        1.37      2.75 o 
   6   5   6      853.04      840.57     20.22 o 
   7   5   6        5.98       13.13      3.75 o 
   8   5   6        6.88        6.27      3.46 o 
   9   5   6      141.82      132.89     10.33 o 
  10   5   6      170.71      184.79     12.34 o 
  11   5   6       35.89       35.04      6.27 o 
  12   5   6      293.11      280.65     15.72 o 
  13   5   6      109.82      100.79     11.16 o 
  14   5   6      121.78      135.59     13.12 o 
  15   5   6       98.22      104.79     12.03 o 
  16   5   6      119.74      107.31     25.32 o 
  17   5   6        0.20        0.60      6.13 o 
 -19   6   6      272.98      240.71     17.91 o 
 -18   6   6      226.82      208.85     16.15 o 
 -17   6   6      649.81      671.59     37.68 o 
 -16   6   6      688.63      670.00     37.89 o 
 -15   6   6        2.57       -2.84      4.73 o 
 -14   6   6        0.27       -2.84      3.66 o 
 -13   6   6       32.24       36.20      4.74 o 
 -12   6   6      502.66      544.69     25.02 o 
 -11   6   6     1472.23     1480.13     41.43 o 
 -10   6   6       26.50       24.85      4.61 o 
  -9   6   6      540.26      553.03     21.17 o 
  -8   6   6      118.53      110.08      9.48 o 
  -7   6   6       13.69       10.78      4.45 o 
  -6   6   6      261.12      254.51     14.96 o 
  -5   6   6        5.32       17.80     24.02 o 
  -4   6   6       28.38       17.94      5.59 o 
  -3   6   6      132.86      155.21     12.82 o 
  -2   6   6      344.44      367.79     18.01 o 
  -1   6   6      601.24      640.00     23.87 o 
   0   6   6      273.23      273.29     12.21 o 
   1   6   6     1122.93     1249.86     28.49 o 
   2   6   6      730.93      732.43     18.58 o 
   3   6   6       54.95       61.58      5.41 o 
   4   6   6      198.91      189.84     12.18 o 
   5   6   6        1.10        6.09      3.16 o 
   6   6   6       54.39       46.11      5.57 o 
   7   6   6      258.55      282.05     12.08 o 
   8   6   6      143.88      164.15     12.19 o 
   9   6   6      511.37      528.53     25.78 o 
  10   6   6       59.68       55.27     19.09 o 
  11   6   6      463.66      455.50     43.35 o 
  12   6   6      105.67      106.98     28.55 o 
  13   6   6      272.07      261.77     32.02 o 
  14   6   6      125.38       95.84     25.02 o 
 -15   7   6       10.71        3.32      5.63 o 
 -14   7   6        7.92        7.10      4.70 o 
 -13   7   6        4.54        6.96      3.86 o 
 -12   7   6       13.19       16.24      4.64 o 
 -11   7   6      133.76      109.13     12.80 o 
 -10   7   6      110.55      105.05      9.45 o 
  -9   7   6      236.32      197.51     14.00 o 
  -8   7   6       31.33       51.69     12.92 o 
  -7   7   6      131.96      161.96     21.49 o 
  -6   7   6       77.32       89.42     16.42 o 
  -5   7   6        0.90        0.87      6.99 o 
  -4   7   6       11.18       18.71     10.00 o 
  -3   7   6      527.71      558.41     35.66 o 
  -2   7   6       30.76       29.80     11.57 o 
  -1   7   6       26.21       28.34     11.43 o 
   0   7   6        9.02       12.64      8.79 o 
   1   7   6        0.39       -3.21      3.21 o 
   2   7   6       66.28       77.08      7.99 o 
   3   7   6        0.05       -2.29      3.59 o 
   4   7   6       40.69       38.27      6.72 o 
   5   7   6       75.14       89.77      9.61 o 
   6   7   6      169.61      158.76     12.89 o 
   7   7   6      112.77      101.47      9.27 o 
   8   7   6       12.60       10.68      5.03 o 
   9   7   6      146.97      133.61     12.83 o 
  10   7   6       58.43       52.39      9.13 o 
  -9   8   6       34.29       53.84     14.85 o 
  -8   8   6       90.92      105.98      9.90 o 
  -7   8   6       45.83       55.07      7.33 o 
  -6   8   6       30.39       40.75     20.30 o 
  -5   8   6       96.35      102.39     11.47 o 
  -4   8   6       12.98       16.34      5.32 o 
  -3   8   6        0.64        9.31      9.38 o 
  -2   8   6       58.58       54.92     15.23 o 
  -1   8   6      331.31      337.54     33.16 o 
   0   8   6       31.32       32.86      6.42 o 
   1   8   6       12.46       16.27      5.40 o 
   2   8   6        0.03       -3.91      4.03 o 
   3   8   6        2.88        5.41      8.66 o 
 -27   1   7       21.06       17.69      8.39 o 
 -26   1   7       36.92       33.80      9.04 o 
 -25   1   7        6.52        6.79      7.28 o 
 -24   1   7      206.99      238.07     18.47 o 
 -23   1   7      214.84      238.55     18.20 o 
 -22   1   7       59.01       68.04      7.68 o 
 -21   1   7       27.29       30.16      6.02 o 
 -20   1   7      554.17      574.01     17.50 o 
 -19   1   7      801.93      853.14     21.69 o 
 -18   1   7      629.17      622.68     15.60 o 
 -17   1   7       26.68       29.55      3.83 o 
 -16   1   7     1118.63     1109.12     16.92 o 
 -15   1   7      141.18      139.23      6.05 o 
 -14   1   7      106.60      107.15      4.74 o 
 -13   1   7       16.82       15.38      2.21 o 
 -12   1   7        0.82       -1.41      1.50 o 
 -11   1   7      190.87      194.45      7.23 o 
 -10   1   7       61.39       52.94      3.03 o 
  -9   1   7     1371.01     1334.99     19.11 o 
  -5   1   7      256.40      224.60      6.07 o 
  -4   1   7      333.51      347.95     12.37 o 
  -3   1   7     1399.10     1509.29     21.16 o 
  -2   1   7     1512.50     1548.73     20.11 o 
   0   1   7      281.18      277.60     16.40 o 
   1   1   7     1671.72     1614.42     23.42 o 
   2   1   7     2133.63     2085.17     27.55 o 
   3   1   7        9.92       15.70      1.81 o 
   4   1   7      591.91      604.97      9.79 o 
   5   1   7      151.08      147.46      4.68 o 
   6   1   7      131.91      145.16      4.93 o 
   7   1   7     1508.22     1511.04     20.36 o 
   8   1   7       42.01       42.07      2.98 o 
   9   1   7      760.34      740.81     11.63 o 
  10   1   7        2.28        7.49      2.34 o 
  11   1   7     2480.01     2474.29     36.61 o 
  12   1   7     1070.98     1081.22     19.26 o 
  13   1   7      298.98      292.32     10.74 o 
  14   1   7      403.98      432.14     13.20 o 
  15   1   7        8.26       10.90      4.18 o 
  16   1   7        0.08        3.64     10.47 o 
  17   1   7      127.48      122.71     16.62 o 
  18   1   7       68.56       50.91      9.58 o 
  19   1   7       12.09       11.56      7.95 o 
  20   1   7        2.61       12.04      8.24 o 
  21   1   7      235.74      214.01     16.54 o 
 -26   2   7      103.76      106.11     18.62 o 
 -25   2   7       41.94       46.04      9.22 o 
 -24   2   7      192.60      227.74     23.80 o 
 -23   2   7      471.01      501.58     17.44 o 
 -22   2   7      216.33      237.10     21.34 o 
 -21   2   7       12.24        6.53      4.54 o 
 -20   2   7      262.25      271.81     12.51 o 
 -19   2   7      243.04      242.20     19.55 o 
 -18   2   7       42.01       52.20      5.89 o 
 -17   2   7      385.82      376.13     13.34 o 
 -16   2   7        0.58       -0.01      2.50 o 
 -15   2   7     1575.71     1598.83     28.07 o 
 -14   2   7     2146.91     2111.67     31.88 o 
 -13   2   7      323.43      322.46      9.48 o 
 -12   2   7     1239.17     1154.98     19.23 o 
 -11   2   7     5616.88     5359.21     70.71 o 
 -10   2   7        5.02        6.24      1.94 o 
  -9   2   7       17.52       22.65      2.16 o 
  -8   2   7      232.89      221.89      6.02 o 
  -7   2   7      808.21      817.39     11.19 o 
  -6   2   7      495.20      479.68      7.52 o 
  -5   2   7      250.10      236.13      7.16 o 
  -4   2   7     6018.94     5928.04     70.61 o 
  -3   2   7      287.04      287.44      7.19 o 
  -2   2   7      692.31      699.89     10.68 o 
  -1   2   7     1460.06     1425.58     18.65 o 
   0   2   7      115.20      115.37      4.06 o 
   1   2   7      988.62     1001.91     14.19 o 
   2   2   7        0.46        2.04      1.41 o 
   3   2   7     2270.46     2246.66     29.94 o 
   4   2   7      986.95      959.93     15.13 o 
   5   2   7        6.43       13.78      2.38 o 
   6   2   7     2501.43     2455.48     35.84 o 
   7   2   7     2636.58     2622.94     41.64 o 
   8   2   7      399.95      392.74     14.02 o 
   9   2   7        2.75        5.15      3.09 o 
  10   2   7       33.91       43.08      6.55 o 
  11   2   7      167.60      182.21     10.19 o 
  12   2   7        8.81        5.60      3.15 o 
  13   2   7        2.92        0.30      3.32 o 
  14   2   7      962.82      956.78     22.41 o 
  15   2   7      480.57      477.99     13.48 o 
  16   2   7      930.32      974.32     19.58 o 
  17   2   7      726.50      766.13     19.58 o 
  18   2   7        0.25        9.98      7.62 o 
  19   2   7      300.08      323.98     27.84 o 
  20   2   7        3.19        4.21     12.49 o 
 -25   3   7      307.18      376.83     22.99 o 
 -24   3   7       40.48       37.67      9.79 o 
 -23   3   7       57.16       47.13     14.66 o 
 -22   3   7        0.99       -0.20      6.94 o 
 -21   3   7        2.94        4.27      4.28 o 
 -20   3   7       43.12       47.93      8.15 o 
 -19   3   7      185.55      173.07     10.22 o 
 -18   3   7       14.93       16.50      4.81 o 
 -17   3   7        8.33       12.47      3.99 o 
 -16   3   7      406.14      402.19     12.98 o 
 -15   3   7       34.14       35.31      4.13 o 
 -14   3   7     1021.02      993.97     19.45 o 
 -13   3   7     1496.40     1466.35     25.55 o 
 -12   3   7       50.95       47.46      4.05 o 
 -11   3   7       28.35       21.05      2.76 o 
 -10   3   7      240.54      251.25      6.95 o 
  -9   3   7      122.04      116.34      4.57 o 
  -8   3   7      748.65      751.79     12.15 o 
  -7   3   7     5840.74     5956.84     77.60 o 
  -6   3   7        4.56        1.03      2.19 o 
  -5   3   7      629.00      665.38     15.57 o 
  -4   3   7       30.00       32.47      3.10 o 
  -3   3   7       33.44       31.81      3.04 o 
  -2   3   7       36.01       38.25      3.28 o 
  -1   3   7     1513.64     1515.30     28.47 o 
   0   3   7      413.58      402.28      8.08 o 
   1   3   7      442.66      414.25     12.07 o 
   2   3   7      186.18      202.66      5.90 o 
   3   3   7      164.52      167.59      5.88 o 
   4   3   7      827.40      857.53     16.78 o 
   5   3   7       86.24      109.18      5.80 o 
   6   3   7      128.48      137.18      9.17 o 
   7   3   7       73.84       67.45      8.50 o 
   8   3   7      274.62      281.11      9.91 o 
   9   3   7      935.78      925.41     20.74 o 
  10   3   7      940.98      930.90     21.09 o 
  11   3   7     1429.72     1433.75     29.37 o 
  12   3   7        2.73        4.61      3.52 o 
  13   3   7       15.26       13.46      4.12 o 
  14   3   7       63.19       65.03      6.43 o 
  15   3   7      239.32      217.09     13.40 o 
  16   3   7       48.87       60.72      8.84 o 
  17   3   7     1186.22     1275.26     39.89 o 
  18   3   7       52.11       60.70      9.50 o 
  19   3   7       29.64       21.92      7.37 o 
 -24   4   7      372.01      369.76     43.12 o 
 -23   4   7        0.71        8.30      7.80 o 
 -22   4   7       95.66       89.11     12.64 o 
 -21   4   7       54.35       54.22     11.98 o 
 -20   4   7      116.69      113.39     21.08 o 
 -19   4   7       28.08       31.12      6.75 o 
 -18   4   7       33.74       31.40      6.60 o 
 -17   4   7      768.66      782.55     24.25 o 
 -16   4   7      100.92       94.40      8.94 o 
 -15   4   7      375.44      343.50     20.07 o 
 -14   4   7      609.62      613.78     23.82 o 
 -13   4   7      115.29      112.74      7.10 o 
 -12   4   7        1.86        6.79      3.62 o 
 -11   4   7       13.44       18.07      2.97 o 
 -10   4   7      949.93      970.56     19.84 o 
  -9   4   7      141.15      156.96      5.19 o 
  -8   4   7        9.48       10.22      2.09 o 
  -7   4   7      888.19      951.06     18.35 o 
  -6   4   7        0.50       -0.82      1.94 o 
  -5   4   7      768.63      791.84     14.81 o 
  -4   4   7       66.52       71.19      4.37 o 
  -3   4   7       79.58       81.80      4.83 o 
  -2   4   7      352.83      355.68      9.54 o 
  -1   4   7      145.37      157.06      7.53 o 
   0   4   7      141.67      152.10      9.49 o 
   1   4   7      141.56      143.47      7.26 o 
   2   4   7     2686.16     2623.47     37.32 o 
   3   4   7      301.76      298.47      8.98 o 
   4   4   7      295.85      281.09      9.85 o 
   5   4   7     1187.39     1144.17     27.69 o 
   6   4   7      355.79      339.33     27.46 o 
   7   4   7       10.54       14.02      4.02 o 
   8   4   7      751.76      742.88     46.40 o 
   9   4   7      105.05       95.86      8.25 o 
  10   4   7        1.46       -1.41      3.20 o 
  11   4   7      187.30      163.79     11.24 o 
  12   4   7      383.14      382.92     16.20 o 
  13   4   7      329.63      306.33     16.17 o 
  14   4   7      115.73      112.41     11.60 o 
  15   4   7       99.71       85.57     10.36 o 
  16   4   7      653.13      708.18     27.56 o 
  17   4   7       13.79       10.88      6.45 o 
  18   4   7      105.70       93.02     26.12 o 
 -22   5   7       68.40       69.39     20.38 o 
 -21   5   7       58.02       56.81     10.44 o 
 -20   5   7      650.54      622.62     25.98 o 
 -19   5   7      499.14      461.76     35.98 o 
 -18   5   7      232.73      219.77     16.03 o 
 -17   5   7       56.27       44.31      8.02 o 
 -16   5   7       38.36       50.15      7.48 o 
 -15   5   7       18.76       21.36      5.39 o 
 -14   5   7      689.48      693.07     21.46 o 
 -13   5   7      138.74      145.32     13.50 o 
 -12   5   7       45.90       42.45      4.98 o 
 -11   5   7       23.65       20.30      4.18 o 
 -10   5   7      392.90      384.71      9.92 o 
  -9   5   7      482.29      507.37     15.91 o 
  -8   5   7      222.73      212.40     14.52 o 
  -7   5   7       23.82       25.98      5.19 o 
  -6   5   7      845.43      851.94     23.92 o 
  -5   5   7      122.33      123.81     11.96 o 
  -4   5   7       13.93       11.55      3.34 o 
  -3   5   7       95.35       87.52      6.86 o 
  -2   5   7     1347.82     1360.20     34.66 o 
  -1   5   7        5.33        4.60      3.24 o 
   0   5   7       44.40       52.65      7.54 o 
   1   5   7      808.95      837.84     20.96 o 
   2   5   7        1.56        0.69      2.10 o 
   3   5   7       72.35       70.19      6.20 o 
   4   5   7       52.60       54.59      4.89 o 
   5   5   7       72.26       62.58      6.32 o 
   6   5   7      244.47      234.94     11.36 o 
   7   5   7       28.32       17.48      6.21 o 
   8   5   7     1180.49     1205.64     31.31 o 
   9   5   7       12.37       14.27      4.68 o 
  10   5   7      871.18      867.41     29.26 o 
  11   5   7      207.50      223.77     15.55 o 
  12   5   7      512.86      450.41     20.23 o 
  13   5   7       15.43       18.37      5.90 o 
  14   5   7       11.62       16.61      6.54 o 
  15   5   7      227.50      220.84     16.53 o 
  16   5   7      101.85      104.29     12.27 o 
 -19   6   7       41.52       37.09      8.91 o 
 -18   6   7      105.39      111.25     12.22 o 
 -17   6   7       41.36       33.71     13.80 o 
 -16   6   7       99.01       93.14     10.72 o 
 -15   6   7        0.90       -1.50      4.78 o 
 -14   6   7        0.26        1.31      4.95 o 
 -13   6   7       66.57       64.61      7.98 o 
 -12   6   7      236.39      209.97     11.20 o 
 -11   6   7       27.85       27.31      9.91 o 
 -10   6   7       17.22       20.41      4.52 o 
  -9   6   7        0.52       -3.88      3.88 o 
  -8   6   7       87.83       88.28      8.90 o 
  -7   6   7       17.77       21.44      6.13 o 
  -6   6   7      106.01       98.52     10.47 o 
  -5   6   7        8.22       14.86      5.77 o 
  -4   6   7       73.48       69.10      9.10 o 
  -3   6   7       62.13       56.09      8.45 o 
  -2   6   7      327.89      344.80     17.24 o 
  -1   6   7       67.70       79.19      9.87 o 
   0   6   7       40.13       54.05      6.17 o 
   1   6   7       85.72       96.21     10.55 o 
   2   6   7      226.56      231.75      8.79 o 
   3   6   7      230.19      240.12      9.36 o 
   4   6   7       69.38       70.25      5.78 o 
   5   6   7        6.69       10.25      3.77 o 
   6   6   7       24.42       29.18      5.48 o 
   7   6   7       81.82       84.41     25.62 o 
   8   6   7        7.66        9.72      8.85 o 
   9   6   7      123.90      124.52     12.00 o 
  10   6   7       25.51       22.15      6.51 o 
  11   6   7       54.59       58.99      9.22 o 
  12   6   7        2.70       14.03      6.23 o 
  13   6   7        2.48       -0.56      6.54 o 
 -15   7   7       79.25      107.52     35.29 o 
 -14   7   7        0.46       -0.80      5.69 o 
 -13   7   7      181.52      191.70     20.68 o 
 -12   7   7      249.80      203.50     25.38 o 
 -11   7   7      166.29      146.65     10.85 o 
 -10   7   7      389.57      357.88     15.02 o 
  -9   7   7       98.65       92.72     11.15 o 
  -8   7   7       60.21       62.19     16.36 o 
  -7   7   7        9.20       -0.17      5.73 o 
  -6   7   7       82.14      103.07     14.57 o 
  -5   7   7      860.34      923.60     32.44 o 
  -4   7   7        4.21       -4.58      5.29 o 
  -3   7   7      349.09      368.14     19.25 o 
  -2   7   7      309.98      325.58     19.10 o 
  -1   7   7       35.82       41.51      8.45 o 
   0   7   7       73.65       80.37     10.65 o 
   1   7   7        0.95       -2.49      5.31 o 
   2   7   7      232.58      236.69     21.72 o 
   3   7   7       65.67       72.71      8.16 o 
   4   7   7        3.80        3.51      4.34 o 
   5   7   7       30.56       40.61      6.83 o 
   6   7   7       30.18       33.73      6.94 o 
   7   7   7      368.60      390.08     62.17 o 
   8   7   7       64.17       44.69      8.56 o 
   9   7   7        0.32        5.12      7.74 o 
  -6   8   7       59.10       52.16     14.88 o 
  -5   8   7      110.21      124.03     20.71 o 
  -4   8   7        1.88        9.61     10.05 o 
  -3   8   7        7.25        3.70     10.10 o 
  -2   8   7       20.18       20.34     11.49 o 
  -1   8   7      240.18      271.03     31.29 o 
   0   8   7      250.58      321.69     33.78 o 
 -27   0   8       39.63       30.70     13.36 o 
 -26   0   8      390.24      338.55     28.25 o 
 -25   0   8      105.48       89.62     17.58 o 
 -24   0   8       50.66       52.87     13.96 o 
 -23   0   8      866.59      910.37     47.46 o 
 -22   0   8     1983.76     1931.64     78.59 o 
 -21   0   8      869.44      920.85     46.10 o 
 -20   0   8      274.01      321.48     39.28 o 
 -19   0   8      151.59      141.50      9.62 o 
 -18   0   8      179.46      169.97     12.08 o 
 -17   0   8      160.65      175.87     10.07 o 
 -16   0   8      115.28       97.71      7.25 o 
 -15   0   8     1529.33     1520.44     30.67 o 
 -14   0   8       61.04       62.33      5.53 o 
 -13   0   8      685.56      656.09     16.27 o 
 -12   0   8     1262.72     1169.30     23.92 o 
 -11   0   8       84.42       79.83      5.67 o 
 -10   0   8     2900.18     2759.38     51.13 o 
  -9   0   8      640.80      658.76     15.11 o 
  -8   0   8      679.48      659.96     17.31 o 
  -7   0   8      567.17      609.82     14.04 o 
  -6   0   8       41.13       33.83      3.87 o 
  -5   0   8     4380.17     4371.84     79.13 o 
  -4   0   8     4106.47     3995.73     72.50 o 
  -3   0   8     2574.05     2771.82     51.91 o 
  -2   0   8      165.85      188.18      6.85 o 
  -1   0   8       86.79      120.10      7.85 o 
   0   0   8     2808.61     2857.45     47.50 o 
   1   0   8       15.68       15.86      2.88 o 
   2   0   8     1034.87     1082.11     25.45 o 
   3   0   8       71.54       60.28      5.02 o 
   4   0   8     5154.56     5173.64     84.95 o 
   5   0   8     2113.33     2066.16     38.00 o 
   6   0   8      196.72      219.85      8.80 o 
   7   0   8     1242.27     1283.45     26.59 o 
   8   0   8     1271.03     1285.39     27.04 o 
   9   0   8      140.45      139.68      8.41 o 
  10   0   8        0.06        3.04      3.10 o 
  11   0   8      461.58      465.67     14.57 o 
  12   0   8       93.25      100.03     10.93 o 
  13   0   8      240.38      197.79     21.38 o 
  14   0   8       80.15       97.59     17.22 o 
  15   0   8      154.33       95.80     16.46 o 
  16   0   8        5.94       15.85     10.62 o 
  17   0   8        1.63       14.54     10.90 o 
  18   0   8     1078.34      972.31     47.44 o 
  19   0   8      420.12      434.49     30.42 o 
  20   0   8      237.36      178.09     21.78 o 
 -27   1   8      202.21      186.04     22.70 o 
 -26   1   8        0.12        4.09      7.19 o 
 -25   1   8      269.19      318.02     21.96 o 
 -24   1   8       14.21       21.41      7.82 o 
 -23   1   8       38.73       50.07      8.22 o 
 -22   1   8      223.77      230.88     13.37 o 
 -21   1   8       94.61      101.54      8.65 o 
 -20   1   8       47.69       43.47      6.02 o 
 -19   1   8      171.85      162.96      9.11 o 
 -18   1   8     1671.82     1652.85     28.10 o 
 -17   1   8      102.50       93.52      6.83 o 
 -16   1   8        1.57        1.46      2.38 o 
 -15   1   8     1341.36     1339.13     21.29 o 
 -14   1   8      271.39      269.16      7.79 o 
 -13   1   8      169.99      166.78      6.62 o 
 -12   1   8      325.32      323.28      7.11 o 
 -11   1   8      718.87      686.36     11.14 o 
 -10   1   8      171.57      170.07      5.39 o 
  -9   1   8      765.05      737.17     11.44 o 
  -8   1   8      439.12      408.82      7.67 o 
  -7   1   8     1275.38     1188.72     29.47 o 
  -6   1   8      214.05      202.35      7.54 o 
  -5   1   8      220.61      218.32      7.20 o 
  -4   1   8     2036.85     2064.02     36.25 o 
  -3   1   8      725.39      735.56     12.82 o 
  -2   1   8      359.60      338.68      8.04 o 
  -1   1   8        2.58        1.73      1.21 o 
   0   1   8     3096.40     3024.38     35.82 o 
   1   1   8      387.56      369.52      7.03 o 
   2   1   8      626.06      642.46     10.24 o 
   3   1   8     2488.24     2395.04     29.48 o 
   4   1   8      377.37      387.29      7.64 o 
   5   1   8      193.29      202.15      5.39 o 
   6   1   8     1157.48     1128.17     16.25 o 
   7   1   8        0.12       -1.53      1.81 o 
   8   1   8      401.15      387.81      9.36 o 
   9   1   8      389.35      370.26     11.06 o 
  10   1   8      552.73      547.45     17.19 o 
  11   1   8        1.44        7.66      4.59 o 
  12   1   8      792.84      814.85     18.91 o 
  13   1   8       50.64       48.13      5.59 o 
  14   1   8       62.04       69.55      7.17 o 
  15   1   8      926.54      863.73     25.04 o 
  16   1   8       14.97        9.53      7.66 o 
  17   1   8       41.81       41.02      9.55 o 
  18   1   8       10.31        9.92      7.66 o 
  19   1   8       37.74       31.06      9.01 o 
 -26   2   8       62.09       63.05     10.87 o 
 -25   2   8       75.20       71.12      9.22 o 
 -24   2   8       69.33       62.08     10.24 o 
 -23   2   8       30.17       45.43      9.08 o 
 -22   2   8       83.15       94.10     10.30 o 
 -21   2   8       75.10       89.18     18.40 o 
 -20   2   8        6.35       11.60      4.40 o 
 -19   2   8        6.66        5.48      3.81 o 
 -18   2   8       28.18       29.49      4.37 o 
 -17   2   8       19.91       18.87      3.83 o 
 -16   2   8      247.09      267.08      9.56 o 
 -15   2   8       25.87       31.76      3.97 o 
 -14   2   8       70.79       67.32      4.75 o 
 -13   2   8      653.27      603.86     13.09 o 
 -12   2   8      481.29      453.45     10.31 o 
 -11   2   8      165.49      153.74      6.11 o 
 -10   2   8       48.15       46.52      3.36 o 
  -9   2   8      604.63      565.05      9.79 o 
  -8   2   8        0.01       -1.40      1.40 o 
  -7   2   8       31.40       32.71      3.32 o 
  -6   2   8     4278.84     4333.61     49.48 o 
  -5   2   8       72.43       73.26      3.20 o 
  -4   2   8      446.20      455.13      7.95 o 
  -3   2   8      166.87      136.30      4.59 o 
  -2   2   8      146.49      154.59      4.88 o 
  -1   2   8      409.93      435.26      8.08 o 
   0   2   8      211.96      200.84      6.53 o 
   1   2   8      790.87      785.30     12.19 o 
   2   2   8      198.84      184.64      5.84 o 
   3   2   8     1166.87     1100.99     17.03 o 
   4   2   8      406.13      418.28      9.60 o 
   5   2   8     1034.04     1073.63     18.48 o 
   6   2   8      321.49      347.10      9.70 o 
   7   2   8        0.60        4.02      2.42 o 
   8   2   8      168.09      171.18      7.69 o 
   9   2   8       56.86       55.91      4.89 o 
  10   2   8       17.32       20.17      3.70 o 
  11   2   8       34.46       37.61      4.48 o 
  12   2   8     1081.23     1052.47     21.71 o 
  13   2   8      254.73      271.17     10.39 o 
  14   2   8      118.60      128.78     10.15 o 
  15   2   8       52.11       57.73      7.24 o 
  16   2   8        0.02        6.51      5.56 o 
  17   2   8      194.38      209.36     13.71 o 
  18   2   8      287.78      298.79     27.09 o 
  19   2   8      233.27      235.86     17.35 o 
 -25   3   8       17.93       11.68     11.24 o 
 -24   3   8        2.36        8.43     10.26 o 
 -23   3   8       41.71       44.89     13.12 o 
 -22   3   8       88.14       81.07      8.61 o 
 -21   3   8      122.52      102.57      9.19 o 
 -20   3   8       39.22       39.99      7.11 o 
 -19   3   8      193.21      178.83     10.66 o 
 -18   3   8      330.40      327.88     12.89 o 
 -17   3   8      468.00      499.33     14.13 o 
 -16   3   8      267.86      248.15     11.16 o 
 -15   3   8      561.57      565.08     13.88 o 
 -14   3   8      294.03      297.79      9.58 o 
 -13   3   8      197.49      193.19      7.73 o 
 -12   3   8      589.32      536.92     12.44 o 
 -11   3   8      133.38      128.35      5.77 o 
 -10   3   8      461.97      475.76     10.21 o 
  -9   3   8        2.71        4.29      1.90 o 
  -8   3   8      916.00      910.57     14.13 o 
  -7   3   8        9.09        9.41      1.99 o 
  -6   3   8      282.80      276.10     10.15 o 
  -5   3   8     2577.29     2560.26     41.33 o 
  -4   3   8     1110.97     1101.99     19.44 o 
  -3   3   8        2.16        6.48      2.25 o 
  -2   3   8      655.22      623.47     11.88 o 
  -1   3   8     2454.06     2348.33     33.96 o 
   0   3   8     2965.20     3091.18     43.52 o 
   1   3   8      495.85      515.91     10.76 o 
   2   3   8      769.55      797.44     14.74 o 
   3   3   8      338.83      302.50      8.74 o 
   4   3   8      236.31      228.75     10.12 o 
   5   3   8      172.65      164.93      7.13 o 
   6   3   8      142.60      145.73      7.30 o 
   7   3   8       25.99       25.40      3.65 o 
   8   3   8        1.91       -0.34      2.57 o 
   9   3   8     1051.42     1078.28     29.30 o 
  10   3   8      321.47      301.63     10.52 o 
  11   3   8        3.24        4.32      3.10 o 
  12   3   8      254.88      239.47     10.49 o 
  13   3   8      817.57      845.83     19.42 o 
  14   3   8       20.14       26.26      5.56 o 
  15   3   8       84.72       77.32      9.67 o 
  16   3   8      213.29      224.35     21.34 o 
  17   3   8      102.82       88.99     10.58 o 
  18   3   8       46.17       26.33     11.81 o 
 -23   4   8      300.01      290.54     22.92 o 
 -22   4   8      260.43      235.91     18.27 o 
 -21   4   8       43.61       49.73     13.11 o 
 -20   4   8      170.57      172.86     35.83 o 
 -19   4   8        2.58       -4.09      5.49 o 
 -18   4   8        4.57       -2.25      4.52 o 
 -17   4   8        3.52        7.25      5.08 o 
 -16   4   8        0.45        9.25      4.46 o 
 -15   4   8       51.97       66.36      6.26 o 
 -14   4   8       13.44       17.45      4.52 o 
 -13   4   8      407.17      447.00     11.30 o 
 -12   4   8      130.61      130.89      7.03 o 
 -11   4   8      104.35       96.96      5.46 o 
 -10   4   8      623.27      602.00     15.13 o 
  -9   4   8      303.45      267.37      9.59 o 
  -8   4   8      126.67      130.46      8.14 o 
  -7   4   8        0.04        0.74      2.50 o 
  -6   4   8        0.98        3.67      2.97 o 
  -5   4   8      486.39      517.91     12.62 o 
  -4   4   8      233.22      259.85      8.49 o 
  -3   4   8      348.11      358.66     10.10 o 
  -2   4   8      400.23      388.70     10.58 o 
  -1   4   8      316.40      323.90      9.57 o 
   0   4   8      900.64      893.85     16.89 o 
   1   4   8       41.97       36.65      3.44 o 
   2   4   8      203.62      204.50     12.22 o 
   3   4   8        0.12        0.92      2.12 o 
   4   4   8      477.53      462.42     11.50 o 
   5   4   8     1361.32     1343.84     25.49 o 
   6   4   8       40.25       41.66      6.17 o 
   7   4   8      248.78      251.94     10.86 o 
   8   4   8     1218.88     1188.29     27.29 o 
   9   4   8       86.71       76.70      7.01 o 
  10   4   8       16.47       12.25      4.10 o 
  11   4   8        0.38       -2.73      3.39 o 
  12   4   8       74.38       53.71      8.29 o 
  13   4   8       70.93       81.91     14.10 o 
  14   4   8       97.75      101.92     14.29 o 
  15   4   8       83.81       87.18     10.81 o 
  16   4   8      113.73      122.82     12.52 o 
 -21   5   8      288.40      288.45     20.01 o 
 -20   5   8        8.33       11.98      7.13 o 
 -19   5   8      146.82      122.95     17.55 o 
 -18   5   8       37.19       43.90     15.69 o 
 -17   5   8        9.69        4.72      5.22 o 
 -16   5   8      274.66      245.07     19.20 o 
 -15   5   8       11.02       13.03      4.65 o 
 -14   5   8      214.77      228.18     12.12 o 
 -13   5   8      163.86      174.12     10.44 o 
 -12   5   8       90.52       90.25     10.00 o 
 -11   5   8      153.19      159.51      6.96 o 
 -10   5   8        5.20       11.24      2.76 o 
  -9   5   8        0.38        2.97      3.03 o 
  -8   5   8      104.78       86.99     10.03 o 
  -7   5   8      136.11      128.96     11.73 o 
  -6   5   8       11.51        5.25      7.02 o 
  -5   5   8        0.00        1.22      3.52 o 
  -4   5   8       40.44       54.10      6.52 o 
  -3   5   8       36.94       39.12      5.75 o 
  -2   5   8      386.25      390.32     15.05 o 
  -1   5   8      947.35      952.37     26.59 o 
   0   5   8      157.72      159.66     10.97 o 
   1   5   8       50.17       45.08     10.21 o 
   2   5   8       14.94       14.76      3.41 o 
   3   5   8        0.47        0.07      2.64 o 
   4   5   8        3.30        4.86      4.58 o 
   5   5   8       23.69       27.40      4.51 o 
   6   5   8      640.24      672.77     18.56 o 
   7   5   8       12.94        7.61      3.84 o 
   8   5   8      404.21      416.98     18.95 o 
   9   5   8       99.63       97.30     12.60 o 
  10   5   8       16.64        9.68      5.50 o 
  11   5   8       14.06        7.44      5.46 o 
  12   5   8       14.44        9.85      5.85 o 
  13   5   8        2.69        0.79      5.15 o 
  14   5   8        6.00       14.23      6.62 o 
 -18   6   8       27.97       20.64      7.14 o 
 -17   6   8      193.79      181.20     14.43 o 
 -16   6   8      219.23      192.27     14.33 o 
 -15   6   8        5.74       12.06      5.51 o 
 -14   6   8       86.92       81.44      9.20 o 
 -13   6   8      383.13      360.09     25.01 o 
 -12   6   8        1.16        1.60      3.77 o 
 -11   6   8       56.07       41.16      9.04 o 
 -10   6   8      151.60      166.66     20.69 o 
  -9   6   8      844.35      825.74     31.76 o 
  -8   6   8      311.32      351.60     24.07 o 
  -7   6   8       55.07       44.58     10.33 o 
  -6   6   8     2027.32     2035.53     75.38 o 
  -5   6   8      265.94      210.45     20.20 o 
  -4   6   8       53.38       28.62      9.14 o 
  -3   6   8      104.24       99.05     14.03 o 
  -2   6   8        3.53        8.55      7.05 o 
  -1   6   8       20.52       22.11      8.20 o 
   0   6   8       24.72       27.91      6.03 o 
   1   6   8      482.64      523.40     19.57 o 
   2   6   8       60.36       57.13      5.86 o 
   3   6   8      918.78      945.78     37.00 o 
   4   6   8      318.85      329.14     12.79 o 
   5   6   8      188.25      194.63     16.98 o 
   6   6   8       30.68       28.30      6.26 o 
   7   6   8       34.14       31.38      6.80 o 
   8   6   8       74.01       85.63     10.00 o 
   9   6   8       62.94       78.04     10.79 o 
  10   6   8       74.17       76.33     15.00 o 
  11   6   8        8.19       10.50      5.96 o 
 -14   7   8       93.46       73.28     11.23 o 
 -13   7   8      272.46      238.68     30.25 o 
 -12   7   8       31.71       39.42      6.02 o 
 -11   7   8       36.34       17.64     10.23 o 
 -10   7   8       83.16       81.67     14.80 o 
  -9   7   8      109.15      123.65     17.10 o 
  -8   7   8       71.27       57.82     12.38 o 
  -7   7   8       77.81       87.67     14.58 o 
  -6   7   8       14.93       -2.29      7.35 o 
  -5   7   8       45.65       49.29     11.82 o 
  -4   7   8       16.80       11.69      8.79 o 
  -3   7   8      285.44      292.70     22.80 o 
  -2   7   8       39.87       48.89     11.94 o 
  -1   7   8      698.15      732.76     38.04 o 
   0   7   8      141.58      147.96     18.45 o 
   1   7   8        5.09        6.68      8.19 o 
   2   7   8      134.47      124.48      9.70 o 
   3   7   8       74.61       66.67      7.96 o 
   4   7   8      132.09      147.48     21.69 o 
   5   7   8      109.58      115.73     10.90 o 
   6   7   8       84.82       80.37      9.61 o 
   7   7   8       11.51       14.48      7.82 o 
 -26   1   9      432.00      446.20     23.59 o 
 -25   1   9        0.23        4.87      7.59 o 
 -24   1   9      255.35      320.28     31.83 o 
 -23   1   9      147.57      152.76     16.49 o 
 -22   1   9        2.47       10.29      4.67 o 
 -21   1   9       77.42       86.52      8.38 o 
 -20   1   9       72.65       75.87      6.75 o 
 -19   1   9      215.78      222.36     12.21 o 
 -18   1   9       14.46       21.93      4.24 o 
 -17   1   9     1108.16     1105.30     23.29 o 
 -16   1   9      865.73      852.28     16.08 o 
 -15   1   9      108.59      107.45      7.50 o 
 -14   1   9     1891.18     1792.80     28.14 o 
 -13   1   9      652.21      615.81     12.86 o 
 -12   1   9      306.39      293.32      7.89 o 
 -11   1   9      897.96      886.90     15.18 o 
 -10   1   9       13.03       12.56      2.33 o 
  -9   1   9      141.72      147.37     11.37 o 
  -8   1   9      803.45      766.93     13.28 o 
  -7   1   9      231.00      243.38      7.98 o 
  -6   1   9      371.00      363.59      8.15 o 
  -5   1   9      247.08      248.26      6.62 o 
  -4   1   9     1255.55     1322.77     19.43 o 
  -3   1   9     1355.18     1373.35     19.87 o 
  -2   1   9      129.58      158.49      5.45 o 
  -1   1   9       28.72       22.18      2.51 o 
   0   1   9      378.15      385.01      8.31 o 
   1   1   9     1366.36     1332.42     20.13 o 
   2   1   9      368.90      352.76      8.26 o 
   3   1   9      151.04      151.72      6.11 o 
   4   1   9     4014.40     4042.03     51.81 o 
   5   1   9        0.56        5.67      2.14 o 
   6   1   9      116.81      134.84      6.20 o 
   7   1   9        4.08        1.97      2.21 o 
   8   1   9      294.10      300.23      8.51 o 
   9   1   9       31.36       26.86      7.38 o 
  10   1   9      273.29      284.91     12.07 o 
  11   1   9      506.14      503.02     14.40 o 
  12   1   9       55.94       57.59      6.10 o 
  13   1   9      473.05      474.99     14.53 o 
  14   1   9      225.90      228.07     13.63 o 
  15   1   9       80.09       68.19     10.35 o 
  16   1   9      179.78      160.24     30.08 o 
  17   1   9       19.62       17.11      8.50 o 
  18   1   9       93.48       79.71     12.01 o 
 -26   2   9        0.05       -3.94      7.37 o 
 -25   2   9       36.80       37.91      8.06 o 
 -24   2   9       55.86       79.12     21.10 o 
 -23   2   9        0.37       -3.80      5.69 o 
 -22   2   9      193.72      232.89     17.70 o 
 -21   2   9      453.87      468.56     25.81 o 
 -20   2   9       75.53       81.40     10.35 o 
 -19   2   9      296.86      300.91     12.82 o 
 -18   2   9      708.95      706.42     26.38 o 
 -17   2   9      105.63       99.51      6.54 o 
 -16   2   9       92.00       98.58      6.31 o 
 -15   2   9      164.68      164.27      7.42 o 
 -14   2   9      181.04      153.86      6.96 o 
 -13   2   9       21.32       20.06      3.05 o 
 -12   2   9      357.45      333.58      8.91 o 
 -11   2   9     2075.30     2022.81     30.35 o 
 -10   2   9      414.60      386.61      8.78 o 
  -9   2   9     3527.73     3427.26     43.70 o 
  -8   2   9      726.79      707.26     11.65 o 
  -7   2   9     1169.26     1135.66     16.17 o 
  -6   2   9       59.06       59.02      3.57 o 
  -5   2   9      303.48      274.24      9.87 o 
  -4   2   9     2505.89     2428.48     27.84 o 
  -3   2   9     1217.51     1174.58     15.19 o 
  -2   2   9       28.03       25.08      2.82 o 
  -1   2   9      746.35      765.85     12.27 o 
   0   2   9      527.97      515.60      9.40 o 
   1   2   9      363.59      407.63      8.72 o 
   2   2   9        0.06        1.81      1.95 o 
   3   2   9       41.40       39.49      5.02 o 
   4   2   9       17.90       14.83      2.63 o 
   5   2   9        1.66        2.02      2.08 o 
   6   2   9        4.92        3.81      2.47 o 
   7   2   9     1130.97     1139.29     21.85 o 
   8   2   9     1148.63     1106.28     21.70 o 
   9   2   9     1060.72     1054.91     27.88 o 
  10   2   9       27.86       21.37      4.86 o 
  11   2   9       63.07       57.40      6.74 o 
  12   2   9      237.00      248.76     12.45 o 
  13   2   9        6.85        7.85      4.63 o 
  14   2   9      460.48      463.74     18.58 o 
  15   2   9       16.41       16.04     10.52 o 
  16   2   9      132.32      138.08     11.47 o 
  17   2   9       10.08       12.11      8.01 o 
 -24   3   9       67.83       70.37     17.09 o 
 -23   3   9        0.72        2.41      5.92 o 
 -22   3   9       11.14        8.48      6.04 o 
 -21   3   9       72.09       72.16      9.72 o 
 -20   3   9      197.11      231.16     13.18 o 
 -19   3   9       54.23       59.11      6.91 o 
 -18   3   9      257.83      267.49     11.13 o 
 -17   3   9      168.35      170.81      8.85 o 
 -16   3   9       37.58       42.25      4.83 o 
 -15   3   9      101.43       96.51      6.48 o 
 -14   3   9      215.64      212.72      8.23 o 
 -13   3   9       58.82       64.21      4.93 o 
 -12   3   9       86.67       99.47      5.53 o 
 -11   3   9      345.56      349.06      9.00 o 
 -10   3   9        6.89       10.36      2.45 o 
  -9   3   9       59.26       58.34      4.08 o 
  -8   3   9      353.89      356.20      7.87 o 
  -7   3   9        0.06       -1.43      1.51 o 
  -6   3   9        0.56       -0.04      1.68 o 
  -5   3   9       22.52       24.74      2.60 o 
  -4   3   9       78.53       73.94      4.80 o 
  -3   3   9      216.00      198.61      6.58 o 
  -2   3   9     1274.84     1271.12     20.83 o 
  -1   3   9        8.96        8.53      2.30 o 
   0   3   9        2.00        1.40      1.87 o 
   1   3   9       71.84       80.74      4.67 o 
   2   3   9      145.95      147.59      6.50 o 
   3   3   9       85.15       82.51      5.33 o 
   4   3   9     2153.87     2119.56     35.31 o 
   5   3   9      112.17      120.36      6.72 o 
   6   3   9       11.54        5.28      3.20 o 
   7   3   9       87.84       91.88      6.19 o 
   8   3   9       25.71       21.78      3.67 o 
   9   3   9        1.73        3.95      3.12 o 
  10   3   9      494.57      490.43     13.68 o 
  11   3   9      270.81      277.92     11.03 o 
  12   3   9       61.45       60.33      7.73 o 
  13   3   9       12.80       22.78      6.62 o 
  14   3   9        0.94       -0.50      4.51 o 
  15   3   9       48.27       43.69     13.11 o 
  16   3   9        9.14        5.77      8.95 o 
 -23   4   9      236.44      235.08     18.44 o 
 -22   4   9      368.27      387.88     21.48 o 
 -21   4   9       87.43      119.95     13.69 o 
 -20   4   9        4.03       12.23      6.99 o 
 -19   4   9       43.86       34.60     23.17 o 
 -18   4   9       51.93       53.82      8.79 o 
 -17   4   9     1960.51     1945.58     45.74 o 
 -16   4   9        0.06        7.02      3.96 o 
 -15   4   9      498.82      491.73     15.07 o 
 -14   4   9        9.91        5.35      3.70 o 
 -13   4   9       31.45       32.06      3.96 o 
 -12   4   9      692.05      679.23     14.71 o 
 -11   4   9      526.51      498.44     11.85 o 
 -10   4   9      258.87      268.09      7.60 o 
  -9   4   9        0.32        3.64      2.20 o 
  -8   4   9     1999.38     2057.60     36.24 o 
  -7   4   9      295.90      319.55      9.03 o 
  -6   4   9      269.56      262.35     13.34 o 
  -5   4   9     1492.34     1502.16     30.33 o 
  -4   4   9        7.87        7.87      3.90 o 
  -3   4   9        1.48        2.79      2.51 o 
  -2   4   9        2.43        1.69      2.27 o 
  -1   4   9      152.04      164.80      7.66 o 
   0   4   9      189.24      192.69      7.16 o 
   1   4   9      320.11      322.31     14.06 o 
   2   4   9      647.99      646.06     14.38 o 
   3   4   9      205.29      198.41      8.63 o 
   4   4   9        3.05        3.30      2.62 o 
   5   4   9      423.65      410.62     15.79 o 
   6   4   9      665.86      683.83     15.93 o 
   7   4   9     1381.40     1356.63     30.03 o 
   8   4   9        9.55       13.74      4.27 o 
   9   4   9      142.27      140.10      9.51 o 
  10   4   9      162.52      170.82     20.36 o 
  11   4   9        0.43        4.99      4.75 o 
  12   4   9       32.84       34.03      7.05 o 
  13   4   9     1348.43     1350.34     40.67 o 
  14   4   9      200.23      197.72     22.36 o 
  15   4   9        7.79        5.19      5.80 o 
 -21   5   9       15.99       24.86      8.57 o 
 -20   5   9      313.42      338.46     59.30 o 
 -19   5   9       81.88       71.06     16.65 o 
 -18   5   9      272.41      269.82     16.46 o 
 -17   5   9      203.62      164.58     14.24 o 
 -16   5   9      431.28      421.53     27.76 o 
 -15   5   9        0.99       -0.59      4.32 o 
 -14   5   9       75.08       81.08      9.64 o 
 -13   5   9      733.52      747.31     18.50 o 
 -12   5   9      813.20      826.01     20.27 o 
 -11   5   9      166.25      146.65      7.59 o 
 -10   5   9       66.08       70.39      5.91 o 
  -9   5   9      825.66      818.82     21.80 o 
  -8   5   9        3.96       -2.80      6.93 o 
  -7   5   9        5.70        8.59      7.24 o 
  -6   5   9       67.24       73.24      9.60 o 
  -5   5   9       13.45       12.27      4.46 o 
  -4   5   9       90.02       80.65      8.02 o 
  -3   5   9        9.47        3.00      3.84 o 
  -2   5   9     1315.28     1370.94     34.96 o 
  -1   5   9       75.27       72.50      7.73 o 
   0   5   9      404.63      401.74     11.96 o 
   1   5   9      274.93      269.40     10.18 o 
   2   5   9       94.96       94.43      6.74 o 
   3   5   9      301.34      297.95     11.65 o 
   4   5   9       19.78       14.39      3.93 o 
   5   5   9      410.65      419.21     14.02 o 
   6   5   9       34.90       36.05     12.15 o 
   7   5   9       40.64       51.53      7.52 o 
   8   5   9       44.25       35.33     17.03 o 
   9   5   9       23.94       18.86      6.85 o 
  10   5   9      101.85       91.93     11.40 o 
  11   5   9       38.70       38.18      7.75 o 
  12   5   9        0.61        3.71      5.18 o 
  13   5   9      274.89      234.62     16.78 o 
 -17   6   9        6.99        1.35      5.38 o 
 -16   6   9       33.10       20.16      6.57 o 
 -15   6   9       19.07       17.58      6.30 o 
 -14   6   9      108.75      105.13     12.16 o 
 -13   6   9       85.63       80.35      8.91 o 
 -12   6   9      184.36      165.13      9.55 o 
 -11   6   9       19.10       12.95      9.16 o 
 -10   6   9       12.94       12.41      7.30 o 
  -9   6   9       49.98       39.37     10.62 o 
  -8   6   9        1.26        2.24      7.39 o 
  -7   6   9        6.64        3.20      7.17 o 
  -6   6   9      463.70      504.04     28.85 o 
  -5   6   9       11.26       12.40      8.24 o 
  -4   6   9      154.90      182.86     18.51 o 
  -3   6   9      454.12      432.30     26.21 o 
  -2   6   9       78.18       79.62     13.16 o 
  -1   6   9       87.09       89.17      9.21 o 
   0   6   9       10.94       17.03      5.74 o 
   1   6   9      105.87      103.36     10.06 o 
   2   6   9      261.11      260.45     12.49 o 
   3   6   9      191.31      220.32     12.28 o 
   4   6   9      169.91      186.34     12.13 o 
   5   6   9      116.77      119.95     23.32 o 
   6   6   9       14.06       21.99      5.77 o 
   7   6   9        2.63        3.26      4.81 o 
   8   6   9       11.12       20.82      9.90 o 
   9   6   9       52.77       51.18      8.33 o 
 -12   7   9      180.41      173.10     17.89 o 
 -11   7   9      139.51      158.38     14.03 o 
 -10   7   9      264.17      207.90     21.97 o 
  -9   7   9       34.74       32.18     11.58 o 
  -8   7   9       45.30       32.47     11.36 o 
  -7   7   9      159.39      153.85     18.79 o 
  -6   7   9        1.03       -7.32      7.32 o 
  -5   7   9        7.55        4.47      8.61 o 
  -4   7   9       40.10       29.98     10.90 o 
  -3   7   9      895.86     1077.89     49.01 o 
  -2   7   9       46.52       70.30     13.63 o 
  -1   7   9        1.13        2.39      7.82 o 
   0   7   9      473.77      523.71     31.67 o 
   1   7   9       86.46      107.56     17.22 o 
   2   7   9      168.37      172.30     11.23 o 
   3   7   9        4.99        1.88      4.84 o 
   4   7   9       76.81       91.14      9.52 o 
 -26   0  10       15.11       33.06     13.94 o 
 -25   0  10      154.62      176.67     23.38 o 
 -24   0  10      173.30      212.48     25.71 o 
 -23   0  10       22.09        8.22      9.46 o 
 -22   0  10       53.24       68.30     15.11 o 
 -21   0  10      720.84      762.85     31.87 o 
 -20   0  10     1702.01     1813.80     38.60 o 
 -19   0  10      933.48      926.69     23.96 o 
 -18   0  10       88.80       85.55      7.71 o 
 -17   0  10     1579.51     1611.13     33.77 o 
 -16   0  10      108.29      102.86      8.73 o 
 -15   0  10      550.94      509.04     15.20 o 
 -14   0  10        1.00       -1.41      2.87 o 
 -13   0  10      144.22      135.82     12.34 o 
 -12   0  10      946.57      837.04     19.79 o 
 -11   0  10      285.15      260.66     13.94 o 
 -10   0  10     2532.27     2416.34     52.86 o 
  -9   0  10       21.47       19.18      4.37 o 
  -8   0  10        4.90       13.87      3.83 o 
  -7   0  10      628.67      625.15     18.47 o 
  -6   0  10        8.28        0.59      3.16 o 
  -5   0  10      206.60      246.55     10.71 o 
  -4   0  10      210.08      183.13     21.74 o 
  -3   0  10     2099.72     2063.64     43.75 o 
  -2   0  10      620.79      617.46     18.02 o 
  -1   0  10      275.02      246.72     10.57 o 
   0   0  10     1420.16     1421.35     32.56 o 
   1   0  10     1510.84     1435.82     32.91 o 
   2   0  10      183.27      188.66      9.02 o 
   3   0  10      319.88      289.19     14.52 o 
   4   0  10       10.41       13.66      3.55 o 
   5   0  10      738.04      728.53     18.16 o 
   6   0  10      147.71      146.96      8.80 o 
   7   0  10       27.16       22.97      4.50 o 
   8   0  10     1032.25     1048.19     22.06 o 
   9   0  10      787.25      829.19     21.53 o 
  10   0  10      302.71      313.26     15.99 o 
  11   0  10     1393.95     1395.45     42.51 o 
  12   0  10      152.49      185.43     21.83 o 
  13   0  10       27.32       33.30     12.33 o 
  14   0  10      233.56      237.76     25.68 o 
  15   0  10      286.51      287.03     27.37 o 
  16   0  10       15.93       19.39     12.33 o 
  17   0  10       86.37       88.29     16.88 o 
 -26   1  10        0.57       16.10      8.53 o 
 -25   1  10      754.14      745.67     31.19 o 
 -24   1  10        8.49       16.75      7.87 o 
 -23   1  10       79.35       95.10     21.35 o 
 -22   1  10       48.02       50.43      6.93 o 
 -21   1  10       62.63       60.71      7.65 o 
 -20   1  10       14.31       17.47      7.14 o 
 -19   1  10       31.93       38.68      8.95 o 
 -18   1  10       36.74       32.66      6.11 o 
 -17   1  10        0.27        2.02      3.00 o 
 -16   1  10       73.75       77.07      5.38 o 
 -15   1  10      458.69      445.99     11.54 o 
 -14   1  10      513.81      490.17     12.39 o 
 -13   1  10     1008.18      940.08     16.62 o 
 -12   1  10      219.45      217.54      7.50 o 
 -11   1  10      385.79      363.52      8.97 o 
 -10   1  10       35.13       37.89      3.50 o 
  -9   1  10       33.79       30.50      3.21 o 
  -8   1  10        3.33       -1.54      2.27 o 
  -7   1  10     5545.74     5438.98     66.79 o 
  -6   1  10      324.80      321.80      8.16 o 
  -5   1  10      397.13      390.93      8.87 o 
  -4   1  10      207.68      201.97      6.59 o 
  -3   1  10       40.82       42.34      4.77 o 
  -2   1  10       74.42       70.08      4.16 o 
  -1   1  10     1106.66     1078.39     17.13 o 
   0   1  10     1044.86      968.25     15.90 o 
   1   1  10       13.04        7.85      2.32 o 
   2   1  10      174.71      161.33      6.48 o 
   3   1  10      177.19      186.97      6.93 o 
   4   1  10       87.56       95.65      5.33 o 
   5   1  10      325.67      324.16      8.74 o 
   6   1  10        6.99        6.84      2.54 o 
   7   1  10      252.08      257.01      8.50 o 
   8   1  10       64.14       67.55      6.84 o 
   9   1  10      508.43      509.12     27.39 o 
  10   1  10       98.51       91.23      9.12 o 
  11   1  10      386.61      371.21     27.92 o 
  12   1  10       76.54       69.34      9.08 o 
  13   1  10      132.24      145.90     15.54 o 
  14   1  10       29.45       30.11      8.51 o 
  15   1  10      620.30      587.13     25.24 o 
  16   1  10       20.68       29.28     17.41 o 
  17   1  10      663.35      669.63     27.80 o 
 -25   2  10        0.07       -1.25      6.68 o 
 -24   2  10       18.70       16.10      7.79 o 
 -23   2  10       91.15      104.32     32.81 o 
 -22   2  10      174.23      185.86     16.21 o 
 -21   2  10        0.05       -0.31      5.74 o 
 -20   2  10       29.34       30.23      5.80 o 
 -19   2  10       58.96       69.41      7.29 o 
 -18   2  10        0.46        4.12      3.83 o 
 -17   2  10       66.95       71.39      7.04 o 
 -16   2  10      612.69      592.39     17.08 o 
 -15   2  10      101.80       93.88      6.66 o 
 -14   2  10       83.65       73.93      5.86 o 
 -13   2  10       11.94       13.21      3.52 o 
 -12   2  10        5.20        5.81      2.48 o 
 -11   2  10      439.69      435.32     10.25 o 
 -10   2  10      181.23      161.74      6.47 o 
  -9   2  10      153.40      151.31      9.90 o 
  -8   2  10       24.22       23.82      2.85 o 
  -7   2  10      223.27      223.52      6.36 o 
  -6   2  10       38.70       34.28      2.95 o 
  -5   2  10        1.15        2.33      1.86 o 
  -4   2  10     1462.57     1460.66     19.80 o 
  -3   2  10        4.99       11.03      2.19 o 
  -2   2  10       64.39       69.43      3.66 o 
  -1   2  10      267.52      307.40      9.64 o 
   0   2  10      100.12      104.31      5.25 o 
   1   2  10       22.03       19.83      2.72 o 
   2   2  10      555.35      572.09     12.03 o 
   3   2  10      565.86      575.73     12.23 o 
   4   2  10        5.45        9.70      3.20 o 
   5   2  10        3.19        1.99      3.12 o 
   6   2  10      424.16      410.05     18.75 o 
   7   2  10      342.40      364.05     13.16 o 
   8   2  10      353.64      375.98     17.82 o 
   9   2  10       30.86       29.73      5.37 o 
  10   2  10      435.89      446.72     15.69 o 
  11   2  10      143.33      157.07     14.36 o 
  12   2  10       57.45       50.16      7.71 o 
  13   2  10       37.25       44.67      8.89 o 
  14   2  10      368.48      386.34     20.05 o 
  15   2  10       33.57       30.85      8.60 o 
  16   2  10        0.04        6.14      7.05 o 
 -24   3  10      201.17      244.02     29.13 o 
 -23   3  10        2.32        6.08     10.53 o 
 -22   3  10        2.41        9.67      6.40 o 
 -21   3  10       16.94        4.89      6.33 o 
 -20   3  10      109.26      113.33     11.92 o 
 -19   3  10        2.00       -1.54      3.83 o 
 -18   3  10       52.35       53.91      5.87 o 
 -17   3  10        3.70       -0.72      3.20 o 
 -16   3  10      435.43      438.74     21.86 o 
 -15   3  10      563.85      585.31     14.57 o 
 -14   3  10        3.17        7.60      3.06 o 
 -13   3  10      102.32       93.12      6.81 o 
 -12   3  10      358.62      347.10      9.54 o 
 -11   3  10      125.26      127.34      6.60 o 
 -10   3  10      203.17      214.02      7.24 o 
  -9   3  10      173.06      159.71      6.63 o 
  -8   3  10      863.95      893.98     16.07 o 
  -7   3  10      197.12      193.43      6.54 o 
  -6   3  10       13.06        9.05      2.31 o 
  -5   3  10      761.37      758.11     12.72 o 
  -4   3  10        6.70        6.44      2.13 o 
  -3   3  10        0.35        2.13      2.23 o 
  -2   3  10        5.18        4.82      2.18 o 
  -1   3  10       44.29       48.65      3.82 o 
   0   3  10      193.00      198.64      7.11 o 
   1   3  10      138.92      134.43      6.32 o 
   2   3  10     1629.19     1665.46     29.13 o 
   3   3  10       73.83       86.21      8.11 o 
   4   3  10      381.35      366.26     10.64 o 
   5   3  10      712.39      730.83     16.47 o 
   6   3  10      693.87      692.62     16.12 o 
   7   3  10        1.27        3.69      3.32 o 
   8   3  10       83.16       73.31      5.98 o 
   9   3  10      114.19      106.41      7.21 o 
  10   3  10        9.28        6.82      4.19 o 
  11   3  10       31.07       32.06      7.41 o 
  12   3  10       91.74       79.01     10.50 o 
  13   3  10       75.17       82.30     10.62 o 
  14   3  10      521.20      597.83     52.28 o 
  15   3  10      112.95      113.88     18.90 o 
 -22   4  10       36.79       49.10     10.12 o 
 -21   4  10       88.29       85.54     11.69 o 
 -20   4  10      609.22      658.06     26.59 o 
 -19   4  10       54.12       40.73      8.30 o 
 -18   4  10       46.40       32.77      7.70 o 
 -17   4  10        0.26        0.48      5.28 o 
 -16   4  10      124.78      132.40      8.15 o 
 -15   4  10      204.58      200.40      8.94 o 
 -14   4  10      188.09      199.63      8.68 o 
 -13   4  10       13.71       20.02      5.07 o 
 -12   4  10      588.88      603.06     13.94 o 
 -11   4  10        0.08        0.72      2.55 o 
 -10   4  10      128.32      138.80      7.48 o 
  -9   4  10       68.82       65.86      4.11 o 
  -8   4  10      156.13      154.91      5.62 o 
  -7   4  10        9.52        9.44      2.37 o 
  -6   4  10       75.07       76.29      5.16 o 
  -5   4  10        0.12       -2.17      2.17 o 
  -4   4  10       74.88       85.85      5.32 o 
  -3   4  10      300.84      289.24      8.31 o 
  -2   4  10      531.14      545.24     12.60 o 
  -1   4  10      309.72      325.46     10.66 o 
   0   4  10       89.34       92.84      5.58 o 
   1   4  10        0.88        4.12      2.53 o 
   2   4  10       21.13       21.46      3.51 o 
   3   4  10        1.38       -1.68      2.52 o 
   4   4  10      210.03      212.78      8.64 o 
   5   4  10       51.20       63.48      5.53 o 
   6   4  10        1.29        2.76      3.77 o 
   7   4  10      205.62      204.67     13.63 o 
   8   4  10       57.16       63.87      9.29 o 
   9   4  10       54.51       50.43      9.25 o 
  10   4  10      332.63      336.80     16.70 o 
  11   4  10       42.83       38.11      7.63 o 
  12   4  10        1.31       -0.81      5.22 o 
  13   4  10        1.33        3.32     10.55 o 
 -20   5  10       47.89       40.72      9.21 o 
 -19   5  10      110.67       95.67     14.08 o 
 -18   5  10       85.02       73.27     10.00 o 
 -17   5  10       14.16        7.36      5.67 o 
 -16   5  10      274.53      287.45     15.56 o 
 -15   5  10       21.19       21.32      5.83 o 
 -14   5  10        7.45        5.91      4.22 o 
 -13   5  10       49.70       59.71      7.11 o 
 -12   5  10        1.32        4.34      3.30 o 
 -11   5  10      181.75      173.08     10.39 o 
 -10   5  10       73.78       63.84      4.97 o 
  -9   5  10      529.11      567.10     17.28 o 
  -8   5  10      175.77      173.53      9.72 o 
  -7   5  10      453.97      492.40     38.18 o 
  -6   5  10       59.72       55.84      8.87 o 
  -5   5  10       26.82       25.87      6.64 o 
  -4   5  10       39.36       44.47      6.62 o 
  -3   5  10       54.15       54.39      9.58 o 
  -2   5  10       90.48      113.55      9.94 o 
  -1   5  10      287.18      285.34     10.34 o 
   0   5  10      125.89      126.94      7.32 o 
   1   5  10      645.80      673.74     17.51 o 
   2   5  10      126.07      124.10      8.62 o 
   3   5  10       11.60       12.62      3.80 o 
   4   5  10      143.70      104.94      9.43 o 
   5   5  10      162.27      177.92     30.06 o 
   6   5  10      137.20      130.73     16.88 o 
   7   5  10       39.66       40.09      8.58 o 
   8   5  10        0.66        1.34      4.75 o 
   9   5  10      301.11      295.35     16.15 o 
  10   5  10       91.21       77.10      9.59 o 
  11   5  10      283.35      259.54     20.88 o 
 -16   6  10      332.25      334.91     32.30 o 
 -15   6  10        1.83       -1.43      5.62 o 
 -14   6  10      275.55      282.66     20.94 o 
 -13   6  10      124.80      121.24     10.35 o 
 -12   6  10       48.98       47.64      7.07 o 
 -11   6  10      409.30      390.40     29.38 o 
 -10   6  10        4.34        7.16      4.19 o 
  -9   6  10       49.65       48.72     11.70 o 
  -8   6  10        1.22       -6.59      6.59 o 
  -7   6  10      282.43      311.08     22.77 o 
  -6   6  10      397.20      412.02     25.97 o 
  -5   6  10       37.50       30.95      9.59 o 
  -4   6  10     1113.21     1144.23     49.22 o 
  -3   6  10      458.56      476.72     28.05 o 
  -2   6  10       52.00       57.66     11.93 o 
  -1   6  10       35.17       26.11      9.28 o 
   0   6  10      152.54      169.42     18.54 o 
   1   6  10       52.18       60.85      6.90 o 
   2   6  10      455.84      463.96     24.67 o 
   3   6  10        9.25       22.89      5.50 o 
   4   6  10       78.97       69.03     12.73 o 
   5   6  10        0.22        0.95      4.48 o 
   6   6  10      239.08      240.04     14.56 o 
   7   6  10      318.64      289.74     15.70 o 
  -9   7  10       73.73       47.32     12.59 o 
  -8   7  10      191.91      170.66     20.32 o 
  -7   7  10       67.33       64.16     14.32 o 
  -6   7  10       36.55       28.73     11.52 o 
  -5   7  10       45.09       32.01     11.43 o 
  -4   7  10        5.19       15.94      9.97 o 
  -3   7  10       24.93       14.69      9.88 o 
  -2   7  10        1.84       -3.25      8.45 o 
  -1   7  10      156.94      150.40     19.06 o 
   0   7  10      141.25      146.50     19.36 o 
 -25   1  11       17.22       22.53      8.75 o 
 -24   1  11      359.29      369.15     21.32 o 
 -23   1  11       66.45       78.87      9.77 o 
 -22   1  11        2.66        5.27      4.88 o 
 -21   1  11       85.43       83.61      9.50 o 
 -20   1  11      131.13      118.70      9.66 o 
 -19   1  11       28.67       24.79      6.35 o 
 -18   1  11      108.28      105.42      7.97 o 
 -17   1  11      310.31      307.89     14.22 o 
 -16   1  11      297.81      282.37      9.35 o 
 -15   1  11       12.10       10.04      2.93 o 
 -14   1  11       76.33       82.01      5.35 o 
 -13   1  11       42.25       36.60      3.85 o 
 -12   1  11      376.78      378.30     10.80 o 
 -11   1  11      120.56      124.95      6.18 o 
 -10   1  11      139.28      123.18      6.10 o 
  -9   1  11      194.23      188.40      7.49 o 
  -8   1  11       34.39       37.58      3.70 o 
  -7   1  11      506.44      508.17     10.98 o 
  -6   1  11      977.11      958.69     16.46 o 
  -5   1  11       27.19       24.25      3.33 o 
  -4   1  11        0.10       -1.88      1.88 o 
  -3   1  11        0.24       -1.29      1.89 o 
  -2   1  11      179.44      206.86      9.23 o 
  -1   1  11      118.90      134.80      6.06 o 
   0   1  11       63.33       69.83      4.49 o 
   1   1  11        2.39        2.17      2.17 o 
   2   1  11      519.44      528.72     11.36 o 
   3   1  11      631.26      638.69     12.96 o 
   4   1  11      367.69      363.24      9.46 o 
   5   1  11       13.17       18.45      3.17 o 
   6   1  11      953.07      963.52     17.92 o 
   7   1  11      102.05       87.24      7.72 o 
   8   1  11        3.13        7.96      4.20 o 
   9   1  11       38.01       25.32      5.39 o 
  10   1  11      132.70      125.47      9.67 o 
  11   1  11       83.29       72.02      7.93 o 
  12   1  11        8.08       25.92      6.54 o 
  13   1  11      143.85      135.46     11.60 o 
  14   1  11       71.08       73.24     14.06 o 
  15   1  11        1.84        1.16      7.47 o 
 -24   2  11       34.69       41.60      9.51 o 
 -23   2  11      148.69      161.31     15.84 o 
 -22   2  11       16.91       20.96      7.87 o 
 -21   2  11      635.21      646.59     22.46 o 
 -20   2  11       40.86       33.25      6.59 o 
 -19   2  11      208.58      185.46     11.45 o 
 -18   2  11       73.26       79.87      7.71 o 
 -17   2  11      164.55      168.27     10.67 o 
 -16   2  11      323.71      325.22     12.67 o 
 -15   2  11       13.43       10.50      3.56 o 
 -14   2  11      200.78      194.72      9.55 o 
 -13   2  11        2.98        2.79      3.19 o 
 -12   2  11       69.63       65.04      6.08 o 
 -11   2  11      421.07      392.08     11.45 o 
 -10   2  11       80.13       79.13      5.81 o 
  -9   2  11       97.62       95.37      6.30 o 
  -8   2  11        3.31       -0.64      2.61 o 
  -7   2  11      109.20      112.13      8.20 o 
  -6   2  11     1884.38     1876.00     29.39 o 
  -5   2  11      102.64      105.61      5.94 o 
  -4   2  11      100.84      106.45      7.35 o 
  -3   2  11       25.15       24.78      3.59 o 
  -2   2  11     1041.59     1059.76     20.61 o 
  -1   2  11      649.46      641.68     20.25 o 
   0   2  11     1101.11     1070.74     21.08 o 
   1   2  11     1276.13     1254.83     24.83 o 
   2   2  11      325.07      315.18     13.85 o 
   3   2  11      724.18      722.93     17.35 o 
   4   2  11      284.75      271.00     15.07 o 
   5   2  11        6.91       11.91      3.91 o 
   6   2  11       99.97      101.70      8.08 o 
   7   2  11       27.20       23.03      4.86 o 
   8   2  11       65.83       65.64      7.23 o 
   9   2  11      203.68      203.42     12.02 o 
  10   2  11      308.42      262.05     17.40 o 
  11   2  11      194.40      218.72     16.29 o 
  12   2  11      216.97      211.00     29.87 o 
  13   2  11      237.22      212.31     20.70 o 
  14   2  11      186.68      179.52     15.59 o 
 -23   3  11       47.04       48.39      9.43 o 
 -22   3  11        2.22        6.28      6.76 o 
 -21   3  11      150.17      150.06     19.12 o 
 -20   3  11       61.38       78.04     11.35 o 
 -19   3  11       46.63       46.22      7.02 o 
 -18   3  11      621.01      617.99     20.21 o 
 -17   3  11        7.38        7.59      4.39 o 
 -16   3  11       48.63       46.99      7.83 o 
 -15   3  11      399.17      365.94     14.60 o 
 -14   3  11       56.56       49.42      4.97 o 
 -13   3  11      144.13      153.50     11.60 o 
 -12   3  11      346.13      364.52     10.12 o 
 -11   3  11      170.34      177.55     11.82 o 
 -10   3  11      134.85      137.03      6.86 o 
  -9   3  11      161.68      161.17     12.04 o 
  -8   3  11      558.85      574.92     12.35 o 
  -7   3  11      513.01      485.56     11.02 o 
  -6   3  11      155.31      147.53      9.05 o 
  -5   3  11        8.28        4.18      2.34 o 
  -4   3  11       64.24       65.70      3.99 o 
  -3   3  11       88.09       91.30      4.57 o 
  -2   3  11      767.24      788.51     14.88 o 
  -1   3  11       96.02       93.87      5.52 o 
   0   3  11      896.90      886.17     17.03 o 
   1   3  11       40.79       50.08      4.67 o 
   2   3  11       60.43       57.62      4.88 o 
   3   3  11      456.64      468.45     15.50 o 
   4   3  11      323.27      325.86     16.14 o 
   5   3  11        1.11        2.19      4.17 o 
   6   3  11      800.15      826.88     21.97 o 
   7   3  11        4.80        4.45      4.30 o 
   8   3  11        0.15        2.37      7.04 o 
   9   3  11      268.02      259.02     17.15 o 
  10   3  11      310.66      289.21     30.13 o 
  11   3  11        0.20        2.33      9.80 o 
  12   3  11      275.04      299.02     18.46 o 
  13   3  11        3.24       13.11      7.46 o 
 -21   4  11      145.76      118.09     18.51 o 
 -20   4  11       11.85        4.47      7.27 o 
 -19   4  11      105.25      110.73     20.34 o 
 -18   4  11      142.41      137.47     10.59 o 
 -17   4  11       10.19        8.38      4.06 o 
 -16   4  11      172.07      172.65     11.46 o 
 -15   4  11     1061.05     1083.31     23.49 o 
 -14   4  11        4.29        5.11      3.22 o 
 -13   4  11       45.70       42.14      4.73 o 
 -12   4  11      445.95      438.78     11.94 o 
 -11   4  11      365.19      369.76     10.74 o 
 -10   4  11        5.44        1.74      3.68 o 
  -9   4  11        0.73       -1.01      2.35 o 
  -8   4  11       42.60       54.95      4.36 o 
  -7   4  11      121.71      119.32      5.49 o 
  -6   4  11        4.11       -2.95      3.63 o 
  -5   4  11      585.32      589.76     12.25 o 
  -4   4  11      217.96      231.22      7.38 o 
  -3   4  11     1179.41     1193.80     24.44 o 
  -2   4  11      480.96      462.50     13.98 o 
  -1   4  11      513.60      520.21     12.98 o 
   0   4  11      102.79      101.77      6.32 o 
   1   4  11       25.13       24.64      3.93 o 
   2   4  11       63.46       77.15      5.76 o 
   3   4  11      709.20      735.33     16.90 o 
   4   4  11      346.92      344.14     11.15 o 
   5   4  11       87.44       80.89      7.11 o 
   6   4  11       58.51       48.28      6.05 o 
   7   4  11      162.65      152.86     11.91 o 
   8   4  11      117.52      108.11     12.14 o 
   9   4  11       18.92       14.01      5.81 o 
  10   4  11       48.94       42.56     11.03 o 
  11   4  11      175.74      176.66     20.36 o 
 -18   5  11       31.42       16.33      6.88 o 
 -17   5  11       56.49       58.90      8.98 o 
 -16   5  11      173.67      177.51     11.31 o 
 -15   5  11      207.27      196.76     11.39 o 
 -14   5  11       20.95       34.43      5.65 o 
 -13   5  11        0.16       -0.91      3.37 o 
 -12   5  11       21.37        8.47      4.16 o 
 -11   5  11      667.70      639.05     17.58 o 
 -10   5  11       89.49       89.36      6.47 o 
  -9   5  11      323.21      325.38     11.64 o 
  -8   5  11       66.37       59.91      6.67 o 
  -7   5  11      777.00      790.23     31.18 o 
  -6   5  11      133.45      139.37      9.68 o 
  -5   5  11      353.52      368.46     16.10 o 
  -4   5  11       90.69       90.67      6.85 o 
  -3   5  11        0.09        1.41      3.00 o 
  -2   5  11       10.53       10.67      3.44 o 
  -1   5  11        1.05        0.75      3.37 o 
   0   5  11       17.73       24.04     11.85 o 
   1   5  11        8.13       13.52      4.54 o 
   2   5  11        0.09       -0.48      5.58 o 
   3   5  11      698.27      679.10     22.90 o 
   4   5  11        1.87        2.10      4.45 o 
   5   5  11        0.21        1.05      4.66 o 
   6   5  11       90.83      100.97     10.07 o 
   7   5  11      155.71      157.78     12.74 o 
   8   5  11       44.37       42.43      8.37 o 
   9   5  11      167.73      173.06     13.88 o 
 -14   6  11       19.36       21.78      6.50 o 
 -13   6  11      176.18      174.10     12.46 o 
 -12   6  11       90.08       81.01      7.01 o 
 -11   6  11        3.23        5.85      5.43 o 
 -10   6  11       29.12       42.39      6.07 o 
  -9   6  11        0.09       -2.36     12.62 o 
  -8   6  11        0.13        1.46      8.40 o 
  -7   6  11       84.53       75.89     13.70 o 
  -6   6  11      251.08      226.39     21.29 o 
  -5   6  11        1.09        2.98      7.89 o 
  -4   6  11      115.88      148.03     17.56 o 
  -3   6  11       11.64        3.77      8.20 o 
  -2   6  11        8.33       10.52      8.39 o 
  -1   6  11      148.72      118.58     16.17 o 
   0   6  11       29.73       28.31      5.38 o 
   1   6  11       67.55       74.66      8.46 o 
   2   6  11       18.33       28.93      5.71 o 
   3   6  11       17.18       21.14      6.09 o 
   4   6  11      114.72      116.79     10.42 o 
 -24   0  12       47.03       64.39     16.91 o 
 -23   0  12        3.37       14.16     10.71 o 
 -22   0  12       21.18       17.07     10.70 o 
 -21   0  12        0.78       -6.26      8.19 o 
 -20   0  12       55.63       60.06      7.72 o 
 -19   0  12       56.49       76.57      8.21 o 
 -18   0  12      292.75      318.53     24.01 o 
 -17   0  12     1506.39     1447.75     32.34 o 
 -16   0  12      410.89      420.72     14.93 o 
 -15   0  12     1028.93      984.92     32.78 o 
 -14   0  12      272.21      250.27     14.00 o 
 -13   0  12      439.93      408.79     28.03 o 
 -12   0  12        5.84        6.84      4.57 o 
 -11   0  12      641.77      612.86     20.38 o 
 -10   0  12     2527.57     2446.92     57.24 o 
  -9   0  12      368.76      311.04     14.03 o 
  -8   0  12     1165.71     1145.84     30.19 o 
  -7   0  12       11.25        7.97      4.51 o 
  -6   0  12       16.31       13.98      4.98 o 
  -5   0  12     1558.33     1646.60     38.93 o 
  -4   0  12      250.80      237.87     18.37 o 
  -3   0  12        0.02       10.91      5.80 o 
  -2   0  12       67.72       53.02      6.67 o 
  -1   0  12      854.55      838.23     24.22 o 
   0   0  12      193.34      182.51     11.85 o 
   1   0  12      222.79      201.70     13.79 o 
   2   0  12     2473.81     2409.60     52.81 o 
   3   0  12      583.71      569.53     19.54 o 
   4   0  12       49.88       55.07      6.39 o 
   5   0  12      113.30      130.77     11.19 o 
   6   0  12      428.40      442.75     20.20 o 
   7   0  12      187.77      188.84     11.33 o 
   8   0  12     1225.25     1243.27     54.48 o 
   9   0  12       64.93       66.47      9.16 o 
  10   0  12      174.06      154.97     20.76 o 
  11   0  12        4.95        8.24     10.89 o 
  12   0  12      166.43      172.70     22.34 o 
  13   0  12     1199.62     1222.17     57.86 o 
 -24   1  12        4.10       12.30      8.09 o 
 -23   1  12       43.40       68.62     13.94 o 
 -22   1  12       62.38       65.35      9.21 o 
 -21   1  12       12.53        9.43      7.25 o 
 -20   1  12      388.78      377.96     16.84 o 
 -19   1  12       23.09       17.32      4.77 o 
 -18   1  12       21.35       15.77      4.60 o 
 -17   1  12      181.27      168.67      9.96 o 
 -16   1  12        1.06       -3.06      3.06 o 
 -15   1  12       21.51       18.24      3.63 o 
 -14   1  12      131.28      123.44      7.86 o 
 -13   1  12      665.02      648.76     13.95 o 
 -12   1  12      108.78      111.81      7.54 o 
 -11   1  12      844.56      801.77     15.55 o 
 -10   1  12      102.77      104.88      5.99 o 
  -9   1  12      433.74      438.99     10.70 o 
  -8   1  12        3.70       -1.63      2.36 o 
  -7   1  12       23.73       18.33      3.31 o 
  -6   1  12      254.32      268.09      8.52 o 
  -5   1  12      625.87      604.75     12.66 o 
  -4   1  12       60.90       66.06      4.77 o 
  -3   1  12        1.19        1.32      2.33 o 
  -2   1  12     1041.06     1040.36     17.96 o 
  -1   1  12       20.06       21.13      3.20 o 
   0   1  12       14.53       16.54      3.16 o 
   1   1  12       15.98       18.51      3.19 o 
   2   1  12       16.14       17.74      3.30 o 
   3   1  12        2.90        4.29      2.71 o 
   4   1  12      787.03      722.33     14.84 o 
   5   1  12      766.39      754.66     18.38 o 
   6   1  12       37.12       36.29      5.65 o 
   7   1  12      235.66      244.03     12.60 o 
   8   1  12       44.12       48.25      6.73 o 
   9   1  12        3.80        4.07      4.98 o 
  10   1  12      434.96      379.53     22.99 o 
  11   1  12      207.24      179.26     13.40 o 
  12   1  12       73.81       78.87      8.36 o 
  13   1  12       33.76       55.24     10.54 o 
 -23   2  12       35.01       37.76     16.12 o 
 -22   2  12       49.25       56.82     18.53 o 
 -21   2  12       19.83       20.95      6.30 o 
 -20   2  12        6.18        5.93      4.80 o 
 -19   2  12        0.30        0.43      4.52 o 
 -18   2  12      115.70      112.95     13.53 o 
 -17   2  12        0.23        6.85      4.12 o 
 -16   2  12        1.27        3.59      3.49 o 
 -15   2  12       17.35       17.22      4.01 o 
 -14   2  12       88.62       78.16      6.63 o 
 -13   2  12      130.88      116.70      8.35 o 
 -12   2  12       90.76       95.11      6.81 o 
 -11   2  12      317.38      318.24     10.99 o 
 -10   2  12       11.65       12.73      6.46 o 
  -9   2  12        0.52       -0.46      2.59 o 
  -8   2  12        0.42       -2.29      2.70 o 
  -7   2  12       51.77       47.75      4.97 o 
  -6   2  12      114.79      108.94      6.82 o 
  -5   2  12       22.54       20.75      3.70 o 
  -4   2  12      314.95      329.92     14.05 o 
  -3   2  12        4.87        5.83      2.83 o 
  -2   2  12       37.42       41.96      4.50 o 
  -1   2  12       19.92       14.44      3.54 o 
   0   2  12      220.76      230.22      9.27 o 
   1   2  12      158.17      142.73      9.49 o 
   2   2  12       49.73       57.73      5.64 o 
   3   2  12      188.82      192.96     12.12 o 
   4   2  12        9.24        7.25      3.88 o 
   5   2  12        2.98        7.02      3.97 o 
   6   2  12       12.17        9.68      4.27 o 
   7   2  12      310.93      305.43     30.12 o 
   8   2  12       49.19       42.28     16.07 o 
   9   2  12        1.90       -3.46      4.92 o 
  10   2  12      117.17      103.30     15.89 o 
  11   2  12      105.83      107.05     12.28 o 
  12   2  12      143.43      160.03     15.01 o 
  13   2  12        0.63        9.30      9.59 o 
 -22   3  12      232.86      239.71     18.03 o 
 -21   3  12        1.44        5.87      5.41 o 
 -20   3  12        1.25       -1.63      5.21 o 
 -19   3  12      300.66      284.28     14.95 o 
 -18   3  12      374.35      367.67     18.95 o 
 -17   3  12       23.47       26.65      5.86 o 
 -16   3  12       18.90       19.87      5.26 o 
 -15   3  12       93.00       92.76      8.47 o 
 -14   3  12       58.66       44.69      5.78 o 
 -13   3  12       33.45       37.78      4.88 o 
 -12   3  12        2.07        2.05      3.25 o 
 -11   3  12       85.00       85.22      6.39 o 
 -10   3  12      442.37      437.02     12.53 o 
  -9   3  12      155.83      141.50      7.90 o 
  -8   3  12      359.53      355.78     11.16 o 
  -7   3  12      109.70      104.70      8.30 o 
  -6   3  12      232.44      234.62      9.37 o 
  -5   3  12      448.38      469.90     12.66 o 
  -4   3  12        5.29        5.61      3.05 o 
  -3   3  12      477.98      501.09     13.03 o 
  -2   3  12        1.19       -1.40      2.76 o 
  -1   3  12      178.71      174.65      8.20 o 
   0   3  12       96.55      103.16      8.56 o 
   1   3  12       77.73       71.74      6.94 o 
   2   3  12        1.53        6.20      3.81 o 
   3   3  12        4.25        3.79      3.61 o 
   4   3  12      569.97      588.07     24.82 o 
   5   3  12        6.88        9.41      5.17 o 
   6   3  12       72.61       57.26      8.31 o 
   7   3  12      507.24      493.40     21.28 o 
   8   3  12      460.18      469.25     21.03 o 
   9   3  12        1.17       -1.22      5.36 o 
  10   3  12       36.25       38.29      8.34 o 
  11   3  12      520.13      523.27     32.80 o 
 -20   4  12        0.37        7.84      8.54 o 
 -19   4  12        1.86       12.65      6.60 o 
 -18   4  12       57.40       51.89      8.59 o 
 -17   4  12       95.94      102.51      9.04 o 
 -16   4  12       16.16       19.99      5.10 o 
 -15   4  12       34.77       36.33      5.21 o 
 -14   4  12        3.53        2.32      3.70 o 
 -13   4  12       95.46       93.31      6.81 o 
 -12   4  12      148.34      153.51      8.46 o 
 -11   4  12       17.78       23.69      4.01 o 
 -10   4  12       72.01       80.61      6.47 o 
  -9   4  12      148.61      153.35      7.16 o 
  -8   4  12       30.75       35.21      4.01 o 
  -7   4  12       89.04       84.92      5.69 o 
  -6   4  12      293.02      304.84      9.06 o 
  -5   4  12       11.03       14.88      3.52 o 
  -4   4  12       13.94       13.01      4.80 o 
  -3   4  12      158.06      160.69      9.77 o 
  -2   4  12       53.69       55.06      4.68 o 
  -1   4  12       52.75       51.79      5.27 o 
   0   4  12       62.88       71.69      5.78 o 
   1   4  12      137.06      135.91     11.12 o 
   2   4  12      241.00      244.73     10.99 o 
   3   4  12      121.39      119.33      8.33 o 
   4   4  12        4.72       -3.49      3.49 o 
   5   4  12       73.97       75.72      9.06 o 
   6   4  12       44.22       33.17     10.05 o 
   7   4  12        5.98        9.04      6.78 o 
   8   4  12        3.55        8.64      7.29 o 
   9   4  12        1.50        2.50      7.48 o 
 -17   5  12      112.63      101.04      9.40 o 
 -16   5  12      239.06      222.59     13.97 o 
 -15   5  12        0.03        1.20      4.42 o 
 -14   5  12      155.91      150.54     10.04 o 
 -13   5  12       65.24       59.90      6.78 o 
 -12   5  12       13.70        5.04      4.38 o 
 -11   5  12      402.30      423.29     16.41 o 
 -10   5  12       46.64       51.17      5.85 o 
  -9   5  12      397.22      399.27     13.30 o 
  -8   5  12      281.45      283.37     10.86 o 
  -7   5  12      111.68      121.01      8.15 o 
  -6   5  12      134.51      142.47      8.88 o 
  -5   5  12       53.95       57.57      7.17 o 
  -4   5  12        0.11        5.28      4.47 o 
  -3   5  12        8.10        5.06      4.45 o 
  -2   5  12        4.79        1.65      4.12 o 
  -1   5  12      130.12      139.02     10.28 o 
   0   5  12        1.83        2.37      4.31 o 
   1   5  12      512.28      531.27     19.45 o 
   2   5  12      229.06      230.41     13.05 o 
   3   5  12       18.91       19.87      5.68 o 
   4   5  12      391.86      378.41     16.97 o 
   5   5  12       31.06       21.44      6.41 o 
   6   5  12       11.88        8.69      6.34 o 
 -11   6  12      557.94      518.42     21.22 o 
 -10   6  12        0.83        4.75      5.54 o 
  -9   6  12       72.59      102.12     15.85 o 
  -8   6  12        4.02        2.80      6.54 o 
  -7   6  12       59.57       69.83     22.59 o 
  -6   6  12       66.42       71.41     14.07 o 
  -5   6  12       18.57       19.52     10.29 o 
  -4   6  12      633.31      552.03     31.16 o 
  -3   6  12      210.52      211.14     21.48 o 
  -2   6  12      139.46      158.09     18.66 o 
  -1   6  12      227.07      204.08     11.65 o 
   0   6  12      134.46      140.68     10.46 o 
   1   6  12       14.88        9.49      6.19 o 
 -23   1  13        4.05        2.16      6.06 o 
 -22   1  13      281.79      281.65     17.35 o 
 -21   1  13      251.65      306.09     20.05 o 
 -20   1  13       35.12       33.68      8.73 o 
 -19   1  13       51.57       61.96      8.40 o 
 -18   1  13      206.47      188.88     11.99 o 
 -17   1  13      123.01       94.68      9.38 o 
 -16   1  13        2.16       -1.21      3.54 o 
 -15   1  13       19.61       22.51      4.27 o 
 -14   1  13      154.80      173.25      8.33 o 
 -13   1  13       78.42       77.68      5.74 o 
 -12   1  13        7.90        6.44      3.07 o 
 -11   1  13       94.43      103.69      6.96 o 
 -10   1  13      145.74      143.22      7.22 o 
  -9   1  13      313.52      312.70     10.52 o 
  -8   1  13      107.72      104.51      6.32 o 
  -7   1  13      154.95      141.09      7.20 o 
  -6   1  13       22.66       17.21      3.48 o 
  -5   1  13      372.79      370.74     11.21 o 
  -4   1  13      306.83      307.29      9.38 o 
  -3   1  13      172.95      168.49      9.10 o 
  -2   1  13      195.41      216.64      9.19 o 
  -1   1  13     1238.27     1224.07     21.00 o 
   0   1  13       16.58       19.82      3.55 o 
   1   1  13        2.21        6.87      3.07 o 
   2   1  13       22.47       18.53      3.65 o 
   3   1  13        0.66        1.81      3.22 o 
   4   1  13       34.70       38.04      5.32 o 
   5   1  13      160.33      174.44     18.57 o 
   6   1  13      293.34      300.24     15.40 o 
   7   1  13        0.06        2.66      5.18 o 
   8   1  13      142.26      157.54     17.66 o 
   9   1  13      925.69      883.78     27.27 o 
  10   1  13      200.30      198.84     17.18 o 
  11   1  13       15.51       24.67      7.25 o 
 -22   2  13        4.80       -0.66      6.02 o 
 -21   2  13      138.07      142.12     19.38 o 
 -20   2  13       38.67       39.40     11.15 o 
 -19   2  13       44.97       54.78      8.04 o 
 -18   2  13        3.97       -0.56      4.61 o 
 -17   2  13       60.69       65.01      9.72 o 
 -16   2  13      279.78      278.20     13.26 o 
 -15   2  13      166.94      155.99     11.71 o 
 -14   2  13      319.67      308.74     11.93 o 
 -13   2  13       77.47       79.51      7.25 o 
 -12   2  13        2.27        1.69      3.28 o 
 -11   2  13       55.91       48.83      5.65 o 
 -10   2  13        0.14        3.36      3.41 o 
  -9   2  13     1425.21     1402.34     27.62 o 
  -8   2  13       70.33       61.49      6.13 o 
  -7   2  13      346.80      336.39     11.41 o 
  -6   2  13      363.44      373.26     11.94 o 
  -5   2  13       64.64       72.26      7.89 o 
  -4   2  13      508.19      516.04     14.15 o 
  -3   2  13      169.58      163.58      9.89 o 
  -2   2  13        2.67        2.59      3.14 o 
  -1   2  13        0.04        1.28      3.05 o 
   0   2  13      478.69      467.47     13.57 o 
   1   2  13      295.00      283.28     10.85 o 
   2   2  13      219.21      219.97     11.46 o 
   3   2  13      803.65      808.81     43.35 o 
   4   2  13      564.73      580.04     19.30 o 
   5   2  13      131.04      141.66     10.73 o 
   6   2  13        9.88       14.99      5.30 o 
   7   2  13       34.10       30.49      6.52 o 
   8   2  13       15.87       24.27      7.72 o 
   9   2  13      108.19      113.84     13.16 o 
  10   2  13       93.94      111.87     24.14 o 
 -21   3  13        1.25        1.19     10.20 o 
 -20   3  13       11.35        5.97      5.21 o 
 -19   3  13       73.48       48.14      9.23 o 
 -18   3  13       69.31       82.55      8.83 o 
 -17   3  13        0.02       -0.50      4.41 o 
 -16   3  13      147.41      173.35     28.09 o 
 -15   3  13       13.37       14.52      4.75 o 
 -14   3  13        1.74       -3.14      3.61 o 
 -13   3  13      155.76      148.54     10.47 o 
 -12   3  13        0.63        0.72      4.02 o 
 -11   3  13       25.39       28.19      4.75 o 
 -10   3  13        7.76        9.98      3.80 o 
  -9   3  13      139.31      134.49      8.20 o 
  -8   3  13       20.09       20.49      4.55 o 
  -7   3  13     1162.05     1083.28     22.74 o 
  -6   3  13      283.78      278.90     10.42 o 
  -5   3  13       32.67       43.38      6.71 o 
  -4   3  13        0.26       -0.36      2.90 o 
  -3   3  13        1.70        0.33      2.90 o 
  -2   3  13       44.39       54.05      5.53 o 
  -1   3  13      461.61      430.09     15.08 o 
   0   3  13     1280.43     1252.64     30.10 o 
   1   3  13       59.77       62.48      6.97 o 
   2   3  13       91.67       93.02     13.13 o 
   3   3  13        0.41        1.58      6.35 o 
   4   3  13       11.70       17.45      7.85 o 
   5   3  13        1.86        4.60      5.35 o 
   6   3  13      293.33      284.65     26.03 o 
   7   3  13       55.90       47.70      8.72 o 
   8   3  13       47.85       59.26      9.72 o 
   9   3  13       85.54       80.58     11.21 o 
 -18   4  13       65.19       49.10      8.65 o 
 -17   4  13      334.65      333.18     14.99 o 
 -16   4  13        2.17        4.58      3.97 o 
 -15   4  13      112.82      108.73      9.19 o 
 -14   4  13        8.40        5.08      4.48 o 
 -13   4  13      136.40      139.09      9.72 o 
 -12   4  13      410.83      411.07     15.03 o 
 -11   4  13       23.02       23.72      5.22 o 
 -10   4  13     1068.14     1062.16     28.36 o 
  -9   4  13      108.94      100.86      7.39 o 
  -8   4  13       36.08       40.17      5.38 o 
  -7   4  13       41.16       45.78      5.13 o 
  -6   4  13       69.08       80.56      6.69 o 
  -5   4  13       93.92      102.79      7.88 o 
  -4   4  13      237.38      223.30     10.39 o 
  -3   4  13      220.63      225.21     10.38 o 
  -2   4  13       20.18       25.73      7.09 o 
  -1   4  13        1.58        4.50      3.84 o 
   0   4  13      589.16      562.80     17.29 o 
   1   4  13      391.23      401.27     28.81 o 
   2   4  13       35.43       34.80      8.84 o 
   3   4  13       12.68       18.15      9.59 o 
   4   4  13      536.08      550.06     36.45 o 
   5   4  13       43.99       47.53     12.36 o 
   6   4  13      399.18      383.37     26.30 o 
   7   4  13        7.70       -1.61      6.98 o 
 -15   5  13       37.13       50.31     12.44 o 
 -14   5  13      399.02      417.86     42.20 o 
 -13   5  13       32.95       38.13      7.45 o 
 -12   5  13      100.25      104.55      8.42 o 
 -11   5  13       55.49       65.87      6.87 o 
 -10   5  13       35.56       48.52      6.10 o 
  -9   5  13       15.04       21.50      5.14 o 
  -8   5  13        5.70       -5.74      8.01 o 
  -7   5  13      374.49      405.87     15.83 o 
  -6   5  13       76.06       68.93      6.81 o 
  -5   5  13      403.39      387.15     22.99 o 
  -4   5  13      767.82      764.23     17.47 o 
  -3   5  13        0.24        8.08      6.13 o 
  -2   5  13      200.28      213.72     10.36 o 
  -1   5  13       15.37       16.63      4.34 o 
   0   5  13      533.54      561.62     20.63 o 
   1   5  13        0.73        3.72      4.79 o 
   2   5  13        2.34       -1.36      4.82 o 
   3   5  13       85.47       88.43     13.09 o 
 -21   0  14       27.98       39.99     13.91 o 
 -20   0  14      193.58      215.83     25.72 o 
 -19   0  14       67.27       58.21      8.70 o 
 -18   0  14      313.38      319.60     17.19 o 
 -17   0  14      126.37      154.52     15.40 o 
 -16   0  14       43.31       50.61      9.68 o 
 -15   0  14      941.01      956.93     36.98 o 
 -14   0  14      354.70      383.51     20.88 o 
 -13   0  14      191.59      161.24     13.41 o 
 -12   0  14      203.59      205.46     32.44 o 
 -11   0  14      672.04      624.01     22.37 o 
 -10   0  14        1.63       -4.60      4.60 o 
  -9   0  14      261.99      263.98     15.95 o 
  -8   0  14     1572.10     1578.59     40.38 o 
  -7   0  14      355.04      367.88     17.09 o 
  -6   0  14       40.49       40.33      7.27 o 
  -5   0  14      496.04      539.33     29.62 o 
  -4   0  14      138.15      136.42     11.40 o 
  -3   0  14      122.06      124.80     11.03 o 
  -2   0  14       72.65       72.12      8.82 o 
  -1   0  14      304.85      290.25     16.69 o 
   0   0  14      227.52      252.56     15.60 o 
   1   0  14        4.85       -4.34      4.98 o 
   2   0  14     1098.97     1143.25     53.47 o 
   3   0  14     1287.20     1316.53     43.02 o 
   4   0  14      784.96      818.03     49.53 o 
   5   0  14      357.97      359.61     33.17 o 
   6   0  14      604.89      600.14     31.31 o 
   7   0  14        6.70        7.07      8.27 o 
   8   0  14       46.99       49.73     13.97 o 
   9   0  14      205.30      209.76     24.43 o 
 -21   1  14        0.01       -1.84      5.45 o 
 -20   1  14       78.06       72.06      9.47 o 
 -19   1  14        0.48       -0.49      5.51 o 
 -18   1  14      433.85      424.07     18.14 o 
 -17   1  14       12.00       12.96      5.70 o 
 -16   1  14       14.09       12.33      5.68 o 
 -15   1  14       87.52       68.28      8.24 o 
 -14   1  14        0.18       -3.52      3.52 o 
 -13   1  14       76.32       75.67      6.30 o 
 -12   1  14      350.47      340.48     13.35 o 
 -11   1  14      318.67      309.20     10.69 o 
 -10   1  14       85.55       80.82      6.09 o 
  -9   1  14       72.02       76.17      6.33 o 
  -8   1  14      580.51      572.17     13.56 o 
  -7   1  14      286.67      307.48     10.21 o 
  -6   1  14        5.45        1.63      3.14 o 
  -5   1  14      130.87      122.57      7.06 o 
  -4   1  14      394.57      403.02     11.16 o 
  -3   1  14      227.47      256.37     13.90 o 
  -2   1  14     1033.77     1041.31     19.58 o 
  -1   1  14       12.51       16.69      3.83 o 
   0   1  14      772.07      762.02     18.33 o 
   1   1  14       23.73       24.25      5.48 o 
   2   1  14      172.98      174.18     10.94 o 
   3   1  14      183.66      187.66     11.40 o 
   4   1  14       30.00       33.00      7.81 o 
   5   1  14      163.92      142.03     11.68 o 
   6   1  14      123.87      139.29     14.89 o 
   7   1  14      222.35      225.67     24.23 o 
   8   1  14        6.63        3.97      5.86 o 
   9   1  14       89.14      115.22     12.22 o 
 -20   2  14        3.83        6.53      5.86 o 
 -19   2  14       13.61        5.36      5.56 o 
 -18   2  14      165.52      156.77     12.21 o 
 -17   2  14        3.13        1.90      4.85 o 
 -16   2  14        1.73        0.46      4.65 o 
 -15   2  14       97.14      100.31      9.46 o 
 -14   2  14       88.37       80.48      8.79 o 
 -13   2  14       11.08       11.08      7.98 o 
 -12   2  14        6.88        6.24      4.14 o 
 -11   2  14      200.85      193.92     13.60 o 
 -10   2  14       40.81       43.67      5.57 o 
  -9   2  14      173.23      175.21      9.82 o 
  -8   2  14      101.49      105.59      7.79 o 
  -7   2  14      179.49      186.01     10.10 o 
  -6   2  14       75.40       92.44      7.43 o 
  -5   2  14      121.33      120.71      8.12 o 
  -4   2  14        1.46        2.95      3.40 o 
  -3   2  14      128.07      114.77      7.85 o 
  -2   2  14       15.53       13.05      4.33 o 
  -1   2  14        4.28       -1.08      3.80 o 
   0   2  14      246.94      262.56     13.27 o 
   1   2  14      624.40      623.38     20.27 o 
   2   2  14       23.74       23.37      5.80 o 
   3   2  14       93.80       98.20      9.34 o 
   4   2  14       43.52       50.03     11.20 o 
   5   2  14       48.35      104.77     48.66 o 
   6   2  14       28.33       36.09     10.69 o 
   7   2  14      151.12      133.27     11.49 o 
   8   2  14      117.41      107.95     10.62 o 
 -19   3  14        3.23        3.89      5.42 o 
 -18   3  14       94.62      100.14      9.80 o 
 -17   3  14      195.22      204.57     13.39 o 
 -16   3  14      197.59      193.74     21.36 o 
 -15   3  14      118.94      120.66     10.15 o 
 -14   3  14       77.44       61.95      7.63 o 
 -13   3  14      438.26      414.29     16.05 o 
 -12   3  14      233.42      232.20     13.30 o 
 -11   3  14       21.26       32.11      6.40 o 
 -10   3  14      158.57      184.25     11.56 o 
  -9   3  14       14.39        4.08      4.39 o 
  -8   3  14       34.54       22.19      6.45 o 
  -7   3  14       90.99       99.20      8.74 o 
  -6   3  14      260.76      223.72     15.27 o 
  -5   3  14       38.39       38.35      5.59 o 
  -4   3  14      133.27      130.12      9.01 o 
  -3   3  14      803.85      786.93     20.51 o 
  -2   3  14      448.77      440.62     15.84 o 
  -1   3  14       26.81       26.63      5.53 o 
   0   3  14      248.39      250.06     12.78 o 
   1   3  14      206.85      219.41     13.05 o 
   2   3  14        1.99       -1.06      3.96 o 
   3   3  14       23.38       17.49      5.29 o 
   4   3  14      100.09       88.75     13.14 o 
   5   3  14       28.51       22.52      8.45 o 
   6   3  14        0.51        0.30      5.75 o 
 -16   4  14       22.64       33.19      6.37 o 
 -15   4  14      180.00      170.19     11.47 o 
 -14   4  14        2.81        1.75      4.33 o 
 -13   4  14      128.36      118.15     10.42 o 
 -12   4  14        2.06        8.87      5.67 o 
 -11   4  14       39.66       33.89      5.89 o 
 -10   4  14       32.47       37.94      5.97 o 
  -9   4  14        2.91        2.20      4.12 o 
  -8   4  14      124.70      113.02     36.45 o 
  -7   4  14      271.68      297.53     12.61 o 
  -6   4  14        1.95        5.51      4.96 o 
  -5   4  14       57.66       75.88      7.41 o 
  -4   4  14        2.23        0.16      3.74 o 
  -3   4  14       50.63       57.61     10.05 o 
  -2   4  14        6.30        2.26      3.95 o 
  -1   4  14       50.11       64.46      6.91 o 
   0   4  14        7.41        6.05      6.08 o 
   1   4  14        2.86        6.27      4.66 o 
   2   4  14      111.96      119.09      9.53 o 
   3   4  14      195.02      196.71     12.24 o 
 -10   5  14       41.79       47.68      7.15 o 
  -9   5  14      110.83      122.34     10.65 o 
  -8   5  14        4.27        3.12      4.71 o 
  -7   5  14       13.95       17.11      5.96 o 
  -6   5  14       54.09       58.87     11.02 o 
  -5   5  14        8.31       17.34      6.96 o 
  -4   5  14       73.26       64.73      7.69 o 
  -3   5  14        2.32        4.00      4.38 o 
  -2   5  14        0.08       -4.82      5.91 o 
 -19   1  15      483.61      537.74     21.46 o 
 -18   1  15      102.54      124.69     12.34 o 
 -17   1  15       81.86       78.13      9.40 o 
 -16   1  15      237.02      239.55     20.89 o 
 -15   1  15      334.72      322.68     26.54 o 
 -14   1  15       75.23       84.27      9.47 o 
 -13   1  15      217.28      216.45     14.24 o 
 -12   1  15      313.40      336.50     14.08 o 
 -11   1  15      899.81      935.40     21.64 o 
 -10   1  15        6.96        4.06      4.20 o 
  -9   1  15       96.05      100.65      7.84 o 
  -8   1  15      213.16      206.16     10.65 o 
  -7   1  15       30.75       37.62      5.41 o 
  -6   1  15        1.16        9.58      4.01 o 
  -5   1  15        0.09        6.21      3.78 o 
  -4   1  15      257.49      280.10     12.46 o 
  -3   1  15        7.85        6.23      4.08 o 
  -2   1  15      145.49      156.14     12.83 o 
  -1   1  15      281.32      324.89     18.46 o 
   0   1  15       39.90       46.88      7.61 o 
   1   1  15      504.76      557.37     20.32 o 
   2   1  15      323.04      328.28     16.97 o 
   3   1  15       52.68       69.04     14.14 o 
   4   1  15       90.82       84.85      9.79 o 
   5   1  15        8.15        2.52      5.63 o 
   6   1  15      374.69      391.21     24.52 o 
 -18   2  15       18.95       16.66      6.49 o 
 -17   2  15       14.61       12.14      5.89 o 
 -16   2  15      138.29      164.08     12.58 o 
 -15   2  15        1.35       -1.41      4.84 o 
 -14   2  15      146.47      153.94     11.89 o 
 -13   2  15       48.04       43.37      6.93 o 
 -12   2  15       37.95       39.21      7.21 o 
 -11   2  15      594.63      598.14     22.07 o 
 -10   2  15       27.45       24.31      6.28 o 
  -9   2  15       69.92       79.69      9.11 o 
  -8   2  15        8.51        2.22      5.32 o 
  -7   2  15      777.92      806.34     40.41 o 
  -6   2  15      501.36      523.67     34.92 o 
  -5   2  15       52.98       60.43      8.08 o 
  -4   2  15      683.62      678.58     21.61 o 
  -3   2  15      420.16      409.15     28.50 o 
  -2   2  15       31.82       22.88      6.01 o 
  -1   2  15       39.33       41.72      9.37 o 
   0   2  15       91.14       94.00      9.45 o 
   1   2  15      171.76      188.36     12.82 o 
   2   2  15      149.96      150.55     11.90 o 
   3   2  15       76.54       73.96      9.37 o 
   4   2  15       57.98       56.94      8.27 o 
   5   2  15        0.26        8.88      5.63 o 
 -16   3  15       20.33       26.16      6.49 o 
 -15   3  15       10.63        7.81      5.21 o 
 -14   3  15       24.41       23.44      6.13 o 
 -13   3  15      270.80      270.33     15.15 o 
 -12   3  15        8.05       14.58      5.87 o 
 -11   3  15      353.48      324.62     14.29 o 
 -10   3  15        4.53        1.81      4.39 o 
  -9   3  15       20.16       24.54      5.79 o 
  -8   3  15        7.34        1.70      4.44 o 
  -7   3  15       34.93       42.80      6.73 o 
  -6   3  15       51.52       50.99      7.12 o 
  -5   3  15      125.44       98.47      9.02 o 
  -4   3  15       16.21       17.04      7.35 o 
  -3   3  15       21.08       34.98      6.12 o 
  -2   3  15       22.55       14.11      4.96 o 
  -1   3  15        5.63        8.98      4.91 o 
   0   3  15        3.07        3.17      4.51 o 
   1   3  15        0.71        3.55      4.51 o 
   2   3  15       34.18       20.46      6.22 o 
   3   3  15        0.00       -0.66      5.81 o 
 -12   4  15        0.03       -4.29      4.29 o 
 -11   4  15        2.29       11.83      5.17 o 
 -10   4  15      800.59      864.24     24.55 o 
  -9   4  15       58.61       59.48      8.52 o 
  -8   4  15      200.27      205.24     22.84 o 
  -7   4  15       97.88       77.17     10.25 o 
  -6   4  15       81.36       92.13      8.76 o 
  -5   4  15      152.11      147.31     10.51 o 
  -4   4  15       45.39       41.71      6.65 o 
  -3   4  15      309.58      308.23     13.56 o 
  -2   4  15      270.85      281.11     21.36 o 
  -1   4  15      135.80      109.89     16.23 o 
 -17   0  16        0.33        8.59      7.15 o 
 -16   0  16       59.94       69.18     12.04 o 
 -15   0  16      558.92      623.67     31.73 o 
 -14   0  16      171.28      197.74     26.87 o 
 -13   0  16        4.84       10.54      7.52 o 
 -12   0  16      579.81      634.87     28.65 o 
 -11   0  16       61.66       57.77     11.11 o 
 -10   0  16      178.03      184.96     17.57 o 
  -9   0  16       51.33       45.66     14.35 o 
  -8   0  16       71.22       68.08     11.59 o 
  -7   0  16       22.03       12.67      7.88 o 
  -6   0  16       88.48       86.80     12.74 o 
  -5   0  16      600.77      583.54     27.16 o 
  -4   0  16      507.82      548.39     32.71 o 
  -3   0  16      904.41      958.79     36.53 o 
  -2   0  16      212.49      213.04     21.68 o 
  -1   0  16      292.14      335.06     23.41 o 
   0   0  16       19.15       17.69      7.91 o 
   1   0  16       29.80       27.88     11.59 o 
   2   0  16        2.27       17.37      8.15 o 
 -16   1  16       79.84       88.65     10.08 o 
 -15   1  16        1.99        1.40      5.34 o 
 -14   1  16       50.62       46.45      8.06 o 
 -13   1  16        2.81        0.89      5.19 o 
 -12   1  16        0.13       -2.41      5.12 o 
 -11   1  16      187.47      218.27     14.76 o 
 -10   1  16      112.99      120.53     11.07 o 
  -9   1  16       48.59       44.85      9.16 o 
  -8   1  16       52.91       56.89      8.27 o 
  -7   1  16      532.96      590.61     21.18 o 
  -6   1  16       16.44       22.34      6.29 o 
  -5   1  16       10.92       20.11      6.19 o 
  -4   1  16       52.00       60.79      9.99 o 
  -3   1  16        0.05        0.91      4.98 o 
  -2   1  16       13.57       18.05      6.48 o 
  -1   1  16       28.79       27.14      7.04 o 
   0   1  16     1075.77     1171.93     32.95 o 
   1   1  16        1.02       10.20      6.04 o 
   2   1  16       67.71       64.66      9.27 o 
 -15   2  16        2.34        7.08      5.62 o 
 -14   2  16       43.56       39.82      7.45 o 
 -13   2  16        1.25       13.12      8.26 o 
 -12   2  16       36.24       44.71      7.53 o 
 -11   2  16       29.19       20.84      6.08 o 
 -10   2  16       95.24      100.92     14.75 o 
  -9   2  16      256.12      269.82     18.31 o 
  -8   2  16        0.14       -1.47      4.71 o 
  -7   2  16       23.53       25.16      9.51 o 
  -6   2  16       27.57       22.54      6.20 o 
  -5   2  16       83.40       92.32      9.59 o 
  -4   2  16        0.91        4.58      4.85 o 
  -3   2  16       82.60       62.07      8.24 o 
  -2   2  16      212.28      214.68     13.91 o 
  -1   2  16      113.74      101.81     12.20 o 
   0   2  16        4.80       10.90      5.55 o 
   1   2  16        0.26       -1.85      7.97 o 
 -12   3  16        2.03        3.50      9.52 o 
 -11   3  16      302.43      297.30     16.80 o 
 -10   3  16      640.20      649.62     46.13 o 
  -9   3  16       81.91       84.07      9.13 o 
  -8   3  16       50.61       52.36      7.68 o 
  -7   3  16      144.68      163.17     21.72 o 
  -6   3  16      209.62      178.09     19.24 o 
  -5   3  16       76.84       91.71      9.32 o 
  -4   3  16       13.25       19.56      5.75 o 
  -3   3  16      197.91      185.39     16.52 o 
 -12   1  17      129.65      102.56     20.40 o 
 -11   1  17      113.28      135.29     12.15 o 
 -10   1  17       88.56      103.47     10.82 o 
  -9   1  17      411.81      419.93     18.33 o 
  -8   1  17      162.13      187.31     13.98 o 
  -7   1  17       41.37       41.57      7.75 o 
  -6   1  17       17.67       19.77      6.84 o 
  -5   1  17       38.61       36.19      7.74 o 
  -4   1  17       62.00       57.08     11.29 o 
                                                 
